# Supplementary material for: A chemically inert bismuth interlayer enhances long-term stability of inverted perovskite solar cells
Source: Nat Commun. 2019 Mar 11;10:1161. doi: 10.1038/s41467-019-09167-0 (PMC6411982; doi:10.1038/s41467-019-09167-0)
Supplement: Supplementary file 4 — Source Data [file 41467_2019_9167_MOESM4_ESM.xlsx]

## Sheet: Figure 1a
Pb 4f
Binding Energy (eV)	MAPbI3-Fresh	MAPbI3-Aged	MAPbI3/Ag-Fresh	MAPbI3/Ag-Aged	MAPbI3/Au-Fresh	MAPbI3/Au-Aged	MAPbI3/Cu-Fresh	MAPbI3/Cu-Aged	MAPbI3/Bi-Fresh	MAPbI3/Bi-Aged
145	1623.8	1396.3	1324.7	940.3	163135	162789	-158554	-158075	70677	86388.8
144.95	1153.9	1302.9	1022.4	1409.6	163363	162792	-158446	-158170	69659	87401.2
144.9	1427.6	1607	1063.7	1363.6	163842	162681	-158196	-157951	71153.5	88975.5
144.85	1278.1	1554.5	1403.4	1312.7	163627	162975	-158172	-157627	71943.5	87426.8
144.8	1447.6	1479.1	1748.5	1387.9	163882	162891	-157660	-157962	71136	89127.8
144.75	1495.7	1695.8	1963.9	1497.1	163721	163998	-157626	-157499	72784	89727.8
144.7	1559.5	1798.1	2092.2	1814.8	164407	163737	-157449	-157202	73249.5	89694.8
144.65	2310.9	1749.1	1871.2	1900.9	164233	163022	-157492	-156912	73304.5	91164
144.6	2082.3	2493.7	2686.3	1822.1	165048	163484	-156975	-156627	74523.5	91380.8
144.55	2278.2	2757.6	3154.6	2519.9	165427	164348	-156644	-156513	75754	91944.8
144.5	2726.2	3096.5	3607.3	2831.5	166755	164365	-156515	-155869	76098	93267
144.45	3488.5	4019.7	4362.5	4091.6	167467	164545	-155626	-155429	77858.5	95274.8
144.4	4647.9	4197.1	5251.4	4933.4	166895	166587	-154809	-154396	80872	96091.5
144.35	4876.8	5674.5	5837.4	5593.6	167560	166616	-153814	-152948	82393	96694.5
144.3	6193.9	6139.4	7126	6974.9	168348	167430	-152529	-152058	84418	100664
144.25	7631.6	7246.1	8403.9	7915.7	169680	168563	-151179	-150236	88024	102146
144.2	9371.8	8919.3	10243.8	10068.6	170478	169351	-149714	-148441	89214	104140
144.15	11819.7	11549.7	12675.4	11483.7	171634	170935	-147810	-146297	92356.5	106286
144.1	14144.6	13601.9	15270.5	14270.9	173662	173751	-145169	-142934	95514	110028
144.05	17268.3	16166.5	18763.6	16481.6	176269	176454	-141960	-139911	98977	112419
144	20831.8	19503.5	22593.6	19017.8	178227	178416	-138737	-136205	103824	116363
143.95	24518.2	23635.8	26978.8	22583.2	180801	181528	-134898	-132086	111022	122354
143.9	29006.9	28064.2	31632.5	26575.2	184372	183955	-129775	-127036	114846	126706
143.85	34347.3	33484.3	37086	30582.1	186910	188577	-124554	-121008	119402	134095
143.8	39844.9	39535.9	41856.1	33942.6	192462	194209	-118953	-114220	127291	140393
143.75	46582.5	45279.1	50014.7	37918.8	196438	198149	-113139	-107347	134591	146152
143.7	53434.6	51919.9	55844	42229	201489	205171	-106276	-100598	139768	153033
143.65	59481.9	59744.3	62735.9	45447.8	204665	210692	-99093.2	-93591.6	147812	161683
143.6	66971.9	66274	70032.7	49387.1	209968	216363	-93542.9	-87431.5	154130	168746
143.55	73621.8	73259.8	75887	52916.8	215631	222892	-87051.2	-80939.7	159557	176161
143.5	80112.4	80150.9	82395.9	55513.2	219214	229471	-81877.4	-76409.5	163084	180741
143.45	85394	86113.1	86731.9	58034.8	222486	233511	-77628.6	-71560.5	170234	187684
143.4	90439.2	90724.7	89907.6	58793.4	224787	237763	-75048.2	-68207	175322	194106
143.35	93242.7	94254.4	92204.6	60667.1	227740	242014	-73242.5	-65329.6	177285	197084
143.3	94303.5	96810.4	92266.7	60958.5	229335	244070	-72784.1	-64991.5	174136	199932
143.25	94603.6	97972.9	90079.4	61058	228901	246070	-74095.2	-66733.2	174484	199262
143.2	92479.9	96933.7	88441.5	60433.2	227607	244950	-75391.6	-68659.1	171878	199274
143.15	89445.9	94541.8	84159.5	59138.9	228271	244762	-78595.7	-72417.6	168580	195870
143.1	84753.7	90331	79141.2	57517.1	225996	242776	-83424.9	-77385.7	161539	191330
143.05	79864.9	85089.1	75501.6	55679.1	223348	238236	-89246.4	-82934.7	156072	185925
143	74265.7	78784.8	70429.7	53490.6	221757	235846	-95806.1	-88497.5	145060	180394
142.95	67613.9	73220.2	65054.9	51564	217069	231369	-102230	-95280.1	139234	171447
142.9	60705.6	65410.3	59632.4	48813.8	214264	226103	-107759	-101659	129873	161575
142.85	53117.3	57236.8	54347.3	45766.4	210911	220888	-113987	-107894	118740	150967
142.8	45997.1	50572	49329.5	43600.5	207110	215706	-119788	-114499	112240	142538
142.75	39005.9	43597.9	44658.2	41059.9	203950	210525	-125096	-119578	102762	136278
142.7	33333.8	37222.7	40376	37530.9	201304	206547	-129406	-124382	98070	129116
142.65	28164.4	31849.7	36500.4	35005	200280	202730	-133767	-128718	91863	120537
142.6	23769.8	25969.6	33027.8	32002.3	198353	199438	-137951	-132517	88664.5	113560
142.55	20065.2	22958.7	29945.9	27441.3	197108	197028	-141274	-136567	84995.5	108132
142.5	16865.8	18902.4	27234.5	25468.9	196892	194430	-143863	-139340	80335	102206
142.45	14581.4	15964.9	24868.2	22630.8	196356	192169	-145427	-141348	76449.5	97962.8
142.4	11904.6	13131.3	22820.6	20985.2	195464	191277	-146990	-143420	74573	93843
142.35	10392.3	11788.1	21062.5	19523.8	194510	190946	-148561	-145342	73104.5	93015
142.3	8991.9	10158.3	19567.4	18238.4	192404	188935	-150071	-146848	71795	90285.8
142.25	7891	9048.7	18309.3	17119.8	192043	189210	-150805	-148213	70559	89875.5
142.2	7123.4	8052.9	17264.5	16158.8	190665	188756	-151715	-149174	69059.5	88706.2
142.15	6166.5	7187.9	16411.5	15346.2	189777	188150	-151814	-149129	66820.5	87181.5
142.1	5178.7	6762.8	15730.7	14672.6	189228	186980	-152016	-148562	66833	86865
142.05	4985.8	6338.1	15205.8	14129.6	189050	187187	-151280	-147934	66227.5	85326
142	4552.3	5941.7	15430	13708.9	186231	187390	-150847	-147570	66804.5	84621.8
141.95	4312.9	5211.5	15732.7	13919.5	184701	186527	-150582	-146917	65794.5	81865.5
141.9	3489.2	5199.2	15997.9	14111.4	182519	184487	-150253	-146394	65404.5	81813.8
141.85	3276.1	4755.2	16187.6	14242.9	181575	185153	-149665	-145641	64603	82944
141.8	2831.5	4505.8	16266.8	14284	178736	182644	-149669	-145438	64688.5	81933
141.75	2725.4	4767.4	16210.1	14212.5	177028	180778	-149923	-145593	64513	81570.8
141.7	2496	5077.1	16007.5	14019.6	174821	180449	-150208	-146039	63454.5	82227.8
141.65	2392.7	4448.9	15666.4	13711.2	172608	177286	-150567	-146237	62617	80914.5
141.6	1892.6	4220.6	15209.5	13306.4	170491	175430	-151012	-146885	63065	80974.5
141.55	1735.8	4285	14669.4	12832.3	168456	173179	-151630	-147671	63696	80221.5
141.5	1854.5	4173.4	14080.5	12317.9	167634	172207	-152270	-148879	62513	80101.5
141.45	1320.8	3836.1	13475.2	11790.5	166224	170787	-153125	-149778	62410.5	79662
141.4	1333.6	3691.9	12880	11272.1	165694	168723	-153821	-150760	62005	78785.2
141.35	1170.3	3377.2	12314.2	10779.3	165257	166326	-154182	-151721	61456.5	79800.8
141.3	875.4	2750	11791.5	10323.3	164373	166367	-155080	-152352	61554	79875.8
141.25	818.9	2980.2	11319.7	9910.69	163667	164646	-155768	-153372	61369.5	80874.8
141.2	380.6	2180.3	10903.6	9545.41	164047	164121	-155989	-154116	61580.5	78416.2
141.15	609.2	1904.9	10545	9228.93	162510	163469	-156420	-154641	62448	77994
141.1	665.2	1315.7	10244	8961.25	162536	163825	-156925	-155062	62990.5	78000
141.05	606.2	1130.7	9999.49	8741.46	162696	162945	-157210	-155720	62882	78738
141	459.4	997.2	9809.69	8567.89	162509	162108	-157373	-155991	61864.5	78827.2
140.95	273.4	715.7	9672.58	8438.81	162783	161312	-157791	-156374	61479	79851.8
140.9	125.9	272.2	9585.88	8352.35	161980	161526	-157982	-156752	62454.5	79085.2
140.85	-129.8	-27.5	9547.45	8306.76	161786	161657	-158087	-156968	62181	78514.5
140.8	-222.5	246.3	9555.34	8300.47	162360	161827	-158286	-157215	61601	77095.5
140.75	-187	-151.3	9607.98	8332.34	161566	161103	-157943	-157527	61271	78561
140.7	295.6	79.1	9704.15	8401.65	162391	161700	-158395	-157523	61552.5	78543.8
140.65	51.7	-41.9	9843.26	8508.23	162802	162280	-158343	-157425	62651.5	78748.5
140.6	-247.3	-264.5	10025.2	8652.58	162159	162233	-158373	-157671	63592	77901
140.55	43.4	177.8	10105.4	8835.83	162635	161820	-158342	-157795	63254.5	77451
140.5	-54.9	135.9	10250.4	9060.16	162842	160577	-158524	-157954	63199.5	79075.5
140.45	59.2	92.6	10245.1	9103.15	162486	161509	-158314	-157642	64811	79200.8
140.4	529.2	189.4	10276.1	9152.25	163198	161190	-158154	-157457	63519	79472.2
140.35	393.9	-52.6	10315	9245.12	162431	161389	-158255	-157842	63263.5	80236.5
140.3	527.1	-200.8	10391.1	9135.23	162249	161659	-158436	-157636	64391.5	80818.5
140.25	345.6	49.8	10413.1	9251.13	163215	161936	-158135	-157246	63893.5	81216.8
140.2	560.6	241.9	10481.4	9301.25	162751	161826	-158344	-158121	64619.5	82201.5
140.15	711.8	420.4	10501.2	9283.23	162756	162286	-158350	-157614	65835	81286.5
140.1	473.1	570	10520.3	9334.15	163028	162794	-158185	-157591	65332.5	81617.2
140.05	966.4	608.7	10837	9328.44	163840	162538	-158376	-157476	64367.5	81043.5
140	1087.9	512.3	11203.7	9644.65	164131	162738	-158348	-157561	63759.5	80505
139.95	1136.3	586.7	11624.5	10013.8	163544	163354	-158176	-157439	65284	83256.8
139.9	1274.8	890.8	12104.8	10442	164144	162520	-158433	-157430	67242	82368.8
139.85	1545	913.6	12651.8	10937	164376	163186	-158379	-157147	68742.5	83228.2
139.8	1815.3	1332.9	13274.3	11507.6	164575	163380	-157768	-156436	68644.5	83340
139.75	2080.5	1907.4	13983	12163.9	164782	163624	-157453	-156521	69757	85098
139.7	2563.9	2364.3	14791.4	12917.6	165724	164034	-157197	-156088	70579	86610
139.65	3121.3	2801.3	15715.5	13781.5	165964	164175	-157013	-155340	71921	87515.2
139.6	3719.6	3265.2	16775.4	14770.3	166294	164738	-156416	-154321	74070	92082
139.55	4835.3	4185.9	17994.1	15899.4	167424	165841	-155687	-154135	76628	92459.2
139.5	5547.3	5300.4	19398.6	17185.2	167838	166026	-154932	-152528	78627	93581.2
139.45	7070.7	6012.6	21020.1	18644.8	168221	167463	-153871	-151372	80717	95523
139.4	8441.4	7503.2	22893.6	20294.8	170149	168975	-152184	-150326	84404	98601
139.35	10338.7	9329.2	25059.6	22153.6	171613	170672	-150448	-147875	88311	102519
139.3	13166.7	12186.3	27560.4	24236.8	173552	173187	-148672	-144885	91261.5	105726
139.25	15678.3	14811.7	30441.6	26559.4	174432	173968	-146417	-141272	95888	110169
139.2	19849.5	18555	33750.4	29133.9	178042	176527	-143582	-137308	101462	114046
139.15	23452	22384.7	37532.6	31969	181541	180730	-140656	-132432	107576	117967
139.1	28200.6	27475.6	41835.2	35071.4	185150	183525	-135890	-126504	114124	122081
139.05	34587.9	33047.4	46696.5	38440.2	188925	187855	-130917	-120495	121178	130627
139	40828.2	40023.7	50146	42067.3	193009	194753	-124351	-112431	129336	138277
138.95	48325.1	47529	54409.1	45935.9	198877	199025	-117034	-104831	138613	146703
138.9	57402.8	54754.9	60546.2	50015.3	203025	206299	-110072	-96066	145256	155924
138.85	66176.1	63061.5	69991.9	54263.7	209563	213996	-101492	-88222	155801	164322
138.8	76574	73060.4	79577.8	58616.5	215911	221279	-92518.2	-78762.3	162597	170106
138.75	85639.4	82363	89064.7	62987.7	221276	230930	-83660.7	-68879.4	174960	180674
138.7	94828.3	92758.6	97366.9	67266	227356	239371	-75350.5	-60126.9	181075	191278
138.65	102945	102204	104879	70913.2	234246	247155	-67348.6	-51413.4	187826	200128
138.6	109672	110582	111757	73759.2	238574	253720	-60172.7	-44770.8	194518	209858
138.55	115507	117618	116980	76049	243894	260614	-55380.9	-40471.6	201092	217436
138.5	120188	123504	119734	77655.5	246817	265540	-50170	-35994.2	203581	221977
138.45	122314	125969	120815	78634.4	250296	269040	-46957.1	-36377.6	206183	225807
138.4	123812	128093	119862	79377.1	250173	271504	-45628.6	-37275.1	202952	227841
138.35	121966	127257	116616	78680.1	249899	271795	-45638.5	-40014.3	201455	226832
138.3	117705	124242	110731	76556.9	246886	271898	-49584.1	-44118.1	197438	225197
138.25	112211	119089	103376	75053.9	246591	267026	-54147.4	-49857.4	188350	218424
138.2	105828	112627	95718.1	72537	242390	264451	-60513.6	-57556.7	179326	212579
138.15	96095.4	105265	86648.8	69995.5	237702	258741	-67167.9	-65640.4	168056	205137
138.1	88071.4	95193.3	77589.2	67798.7	234515	252086	-74556.7	-73232	156388	193523
138.05	77961.9	85904.3	72602.6	64256.9	229630	246223	-82685.7	-81365.4	148384	183640
138	69109.4	75489.5	65543.8	60944.3	224743	238910	-89890.9	-88975	136136	173288
137.95	59912	66360.4	59050.5	57341.9	219809	232574	-97617	-96922.5	125396	160185
137.9	51036	56520.7	53175.4	55062.8	216787	226393	-105145	-104845	114050	149142
137.85	43232.2	49000.1	47929.1	50968.8	215914	220626	-111540	-111294	105590	138716
137.8	36610.5	40799.3	43303.8	47064.4	212021	215130	-118396	-116221	97824	128399
137.75	30859.2	34563.4	39273.7	43399	210431	211390	-123885	-121297	90705	119194
137.7	25569.8	29223.3	35803.7	40005.1	209056	207452	-128291	-125057	85261.5	112428
137.65	21547.2	24291.7	32853.7	36903.6	206454	203813	-132195	-127941	80145.5	103994
137.6	17830.2	20784.3	30378.6	34106.5	205106	200999	-135403	-131028	77129	99734.2
137.55	14976.5	17802.1	28335.1	31615.5	204173	200544	-137949	-133488	75060	96540
137.5	12487.2	15145.7	26679.4	29429	202926	198917	-140134	-134448	72684.5	93076.5
137.45	11373.7	12952	25368.7	27539.1	202364	198744	-141539	-136446	69681.5	88668
137.4	9775.3	11417.8	24361.4	25933.5	201584	197355	-143016	-137241	67692.5	86874
137.35	8448.1	10398.9	23615.5	24595.7	200939	196979	-143370	-137977	65823.5	85895.2
137.3	7644.3	9373.4	23088.7	23503.4	199515	197086	-143993	-138038	65902.5	84650.2
137.25	7002.9	8669.7	22735.5	22630.5	197525	196110	-144063	-138276	65804	84148.5
137.2	6282.9	7931.5	22506.1	21944.4	195653	194687	-144426	-138136	64087	83214
137.15	6059.4	7762	22345	21405.3	194541	194475	-144114	-137610	64165	81559.5
137.1	5791.4	7294.3	22191.7	20966.5	192673	194325	-143850	-137468	63404.5	79788.8
137.05	5240.3	7211.5	21984.9	20575.4	191226	192267	-143920	-137264	61880.5	79731
137	4531.3	7158.3	21669	20177.1	187120	191829	-143790	-137495	61923	79875
136.95	4173.5	6944.4	21202.8	19721.1	184665	189824	-143682	-137719	62616.5	77880.8
136.9	3872	6883.4	20567.3	19168.5	182680	188513	-143691	-138376	61697.5	78171
136.85	3938.4	6513.5	19766.9	18498.9	179483	185794	-144215	-139516	60504	77751
136.8	3607.4	6382.1	18828	17712.3	176523	183626	-144477	-140231	59866	76113.8
136.75	3532	6204.5	17790.1	16827.2	174245	180947	-145280	-141134	58805	76660.5
136.7	3392.3	6094.2	16696.8	15873.9	172540	178253	-146413	-142447	60406	75863.2
136.65	3094.2	5834.1	15588.7	14886.2	169635	175966	-146895	-143920	60311	76077
136.6	2786	5641.2	14497.8	13896.2	168019	174339	-147848	-144853	58220.5	76233.8
136.55	3590.6	5349.1	13448.5	12928.8	167219	172035	-148869	-146373	58415	75587.2
136.5	2529.6	5129.4	12456.5	12003.1	166338	171237	-149538	-147925	59376.5	75904.5
136.45	2647.7	4951	11531.2	11131.1	165350	168603	-150805	-148860	58430.5	75384.8
136.4	2745.7	4729.3	10676.8	10319.4	164212	167422	-151115	-149539	57370.5	74167.9
136.35	2469	4435.5	9893.67	9571	164241	166124	-151845	-150749	57742.5	74003.5
136.3	1958.4	4157.5	9180.31	8885.42	163532	165229	-152602	-151342	57683.5	73219.6
136.25	1662.4	3807.6	8533.54	8260.98	162823	164761	-153259	-151420	57047	73340
136.2	1745	3600.1	7949.13	7694.57	161831	164306	-153886	-152622	57159	72216.8
136.15	1670.2	3154	7422.5	7182.37	162222	163332	-154338	-153226	55889	73209.4
136.1	1900.4	3047	6948.43	6720.3	161182	163238	-154762	-153697	58872	73329.2
136.05	1798.5	2622.8	6521.97	6303.7	161709	162479	-155345	-154407	58279.5	72872.6
136	1624.8	2362.6	6138.26	5928.32	161376	162237	-155338	-154691	58178	74186
135.95	1845.8	2204	5792.55	5589.89	162117	162904	-155996	-155004	56839.5	73553.1
135.9	1878.9	2234.9	5480.61	5284.4	161566	162035	-156334	-155114	56328	73251.5
135.85	1294.3	1835.9	5198.18	5008.14	161461	161984	-156646	-155572	56967.5	73511.9
135.8	1224.1	1558.8	4941.8	4757.49	161233	161083	-156594	-156311	56239	73421.1
135.75	1256.8	1457.2	4708.2	4529.44	161138	162201	-156726	-156315	55887	73562.2
135.7	894	1371.2	4494.56	4321.19	160919	161689	-157063	-156637	55449	72198.4
135.65	1167.4	2123.8	4298.47	4130.32	160771	160968	-157189	-156797	56056.5	72725.3
135.6	1210.3	1207.1	4117.62	3954.77	161018	161260	-157543	-156459	55633.5	73056.3
135.55	1292.7	1161.2	3950.26	3792.57	160592	161906	-157877	-157114	55444	74107.9
135.5	1047	1168.9	3794.88	3642.2	160312	160626	-157522	-157159	55369.5	72804.8
135.45	1069.3	1233.3	3650.1	3502.36	160685	161221	-157976	-157728	56783	72858.5
135.4	839.8	1029.9	3514.86	3371.86	160620	161288	-158121	-157522	55542	72905.9
135.35	876.9	1080.9	3388.07	3249.77	160227	162356	-157818	-157481	55891.5	73058.9
135.3	1127.1	1339.4	3268.99	3135.19	160730	161127	-157942	-157488	55436	72784.6
135.25	864.8	1157	3156.88	3027.43	161035	161179	-158275	-157599	55093.5	71152.1
135.2	876.1	926.5	3051.15	2925.88	160671	160778	-158140	-157861	56496	70552.1
135.15	1187.3	924.4	2951.28	2829.99	160067	161070	-158355	-157828	55066	71355.6
135.1	1059.1	990.4	2856.76	2739.32	160366	160414	-158557	-158059	55721.5	72547.3
135.05	841.3	852	2767.16	2653.42	160459	160734	-158768	-158065	56340	71056.2
135	755.9	1025	2682.11	2571.94	160828	160464	-158364	-157947	55989.5	72009.1
134.95	857.2	1168.2	2601.34	2494.55	160741	161112	-158701	-158264	54895	71854.4
134.9	656	863.4	2524.55	2420.97	160253	160725	-158667	-158198	55702.5	71280.7
134.85	559.8	948.3	2451.41	2350.95	160290	160421	-158819	-158384	56397.5	70176
134.8	713.3	819.9	2381.67	2284.2	161133	160319	-158647	-158529	56815.5	71468.9
134.75	662.6	823.9	2315.09	2220.53	160953	160960	-158983	-158408	56780	71303.5
134.7	791.9	650.3	2251.53	2159.75	160381	161061	-158760	-158424	55551.5	71578.9
134.65	980.9	702.4	2190.8	2101.67	159526	160876	-158991	-158664	56476	72446.9
134.6	492	652.8	2132.68	2046.15	160098	160889	-158960	-158560	56539.5	72660.7
134.55	434.8	524.7	2077.06	1992.98	160766	160772	-158948	-158598	56247	72415.4
134.5	525.8	660.3	2023.79	1942.05	160860	159735	-159307	-158678	56277.5	72410.6
134.45	383.3	708.8	1972.69	1893.23	159921	160567	-159212	-158757	55917.5	71603.1
134.4	345.4	760.4	1923.69	1846.39	160657	160195	-159119	-158983	55957	71166.6
134.35	655.7	470.7	1876.61	1801.45	160468	160350	-159172	-158976	56402.5	71888.3
134.3	494	604.7	1831.38	1758.26	160066	159989	-159359	-158825	55510	71880.1
134.25	643.7	461.2	1787.89	1716.74	160568	159889	-159096	-158845	55974	71873.9
134.2	394.2	749.6	1746.06	1676.8	159547	161018	-159169	-158788	54934.5	71656.6
134.15	452.4	712.6	1705.81	1638.35	160163	159988	-159429	-159016	56235.5	71801.1
134.1	140.6	708.3	1667.01	1601.36	159808	159746	-159110	-159105	54360	71396.6
134.05	252.6	536.5	1629.61	1565.7	159772	160419	-159106	-158960	55362.5	71035.4
134	405.8	523.6	1593.54	1531.33	159692	160240	-159115	-159233	55316	71012.9
133.95	491.8	703.2	1558.74	1498.17	160329	160520	-159379	-158881	56937.5	70343.6
133.9	662	533.2	1525.15	1466.17	160924	160424	-159148	-159282	56319.5	70593.8
133.85	263.5	560.9	1492.74	1435.29	160410	160439	-158994	-159222	55133	70324.1
133.8	372.4	409.2	1461.42	1405.44	161194	160500	-159090	-159030	55283.5	69701.3
133.75	658.2	535.2	1431.16	1376.6	161606	160667	-159268	-159195	56627	70141.1
133.7	719.2	360	1401.89	1348.7	160652	160593	-159229	-159415	55082	71747.3
133.65	555.3	440.7	1373.57	1321.73	160542	160380	-159185	-159113	55111	72840.3
133.6	302	358.1	1346.14	1295.62	160089	160798	-159328	-159433	55145	71372.8
133.55	252.6	294.7	1319.59	1270.35	160250	160849	-159367	-159398	54959	70702
133.5	230.9	408.9	1293.86	1245.86	160663	159978	-159525	-159174	54587.5	70882.4
133.45	347.9	143.7	1268.94	1222.13	159857	159747	-159521	-159203	54296.5	71133.1
133.4	377.8	274.2	1244.8	1199.14	159936	160263	-159634	-159282	54970	71065.8
133.35	70.4	461.5	1221.4	1176.85	159761	160681	-159509	-159385	56307.5	71658.8
133.3	212.3	301.5	1198.68	1155.22	160185	160795	-159419	-159515	56012.5	71213
133.25	228.4	289.2	1176.63	1134.25	159555	160425	-159612	-159519	55656.5	71935.2
133.2	406.2	456.6	1155.21	1113.89	160248	160551	-159613	-159432	55170	71928.5
133.15	482.9	472.5	1134.42	1094.11	159868	159895	-159465	-159201	55418	72355.1
133.1	408.8	294.2	1114.21	1074.91	160046	160033	-159430	-159582	56506.5	71965
133.05	406.2	380.8	1094.58	1056.24	160195	161391	-159493	-159484	55837	71248.7
133	349.6	468	1075.51	1038.1	160053	160649	-159507	-159289	55887	71997.8
132.95	310	275.7	1056.94	1020.47	160167	160673	-159611	-159425	55553	71791.3
132.9	-4.4	126.1	1038.91	1003.31	160192	160405	-159648	-159460	56542.5	70505.8
132.85	57.3	244.1	1021.37	986.636	160172	161083	-159562	-159412	55540	71716.3
132.8	58.6	-2.2	1004.3	970.401	160373	160409	-159620	-159596	54685	71723.1
132.75	298.9	70.3	987.681	954.592	160078	160696	-159552	-159463	54246	71531.6
132.7	67.6	284.4	971.489	939.201	160110	160106	-159735	-159483	55300.5	71549
132.65	100.1	320.4	955.71	924.222	160867	160150	-159493	-159651	55026	71118.8
132.6	180.8	496.7	940.322	909.631	160557	159814	-159493	-159302	55183	70436.6
132.55	-75.2	-99.2	925.344	895.416	160742	160566	-159483	-159607	55939	70838.1
132.5	204.5	281.4	910.758	881.561	160320	160809	-159712	-159511	56121	71314.1
132.45	58.9	243.1	896.526	868.046	159506	160025	-159949	-159485	54686.5	71290.2
132.4	305.7	320.5	882.65	854.864	160279	160198	-159435	-159654	56142	71004.6
132.35	148	185.6	869.109	842.016	160763	160889	-159480	-159736	54744	69378.1
132.3	128.6	350.4	855.9	829.474	160169	160288	-159457	-159480	55736.5	70470.4
132.25	256.9	203.1	843.005	817.236	160433	160258	-159707	-159610	54812.5	71493.2
132.2	-39.2	87.8	830.439	805.288	159886	160280	-159881	-159726	54751	71152.9
132.15	92.6	253.5	818.16	793.623	159700	160493	-159893	-159678	54092	70321.4
132.1	111.2	258.7	806.176	782.24	160052	160316	-159941	-159655	55209	69491.6
132.05	200.9	36.2	794.455	771.118	160381	160058	-159912	-159679	55842.5	70559.3
132	-76.7	224.1	782.996	760.255	159432	159731	-159678	-159543	55953.5	70624.8
131.9	-35.9	187.5	760.891	739.26	160546	161145	-159609	-159581	54421.5	70019
131.85	135.7	148.8	750.197	729.122	160632	160576	-159455	-159569	55345.5	72082.2
131.8	-4.3	240.7	739.723	719.206	161428	160540	-159863	-159573	55617.5	72048.8
131.75	350.8	25.1	729.493	709.513	160104	160021	-159822	-159546	54793	70684.4
131.7	-83	276.5	719.487	700.031	160504	159782	-159717	-159545	54345.5	71324.6
131.65	174	-5.2	709.707	690.765	160149	160281	-159728	-159437	55363	70598.7
131.6	143	143	700.147	681.688	159810	160018	-159812	-159508	55149	71311.6
131.55	-141.1	37	690.769	672.81	160135	159755	-159920	-159884	55756	71726.8
131.5	117.3	238.1	681.608	664.122	160347	159853	-159773	-159927	54821.5	71030.9
131.45	88.6	130.2	672.607	655.612	159594	159968	-159850	-159800	54807.5	71330
131.4	56	212.8	663.788	647.283	159425	160877	-159728	-159650	55246	71609.8
131.35	123.2	-15.3	655.158	639.135	159744	160648	-159929	-159819	55085	70825.1
131.3	78.8	181.3	646.745	631.15	160207	160119	-160001	-159871	54536.5	70208.2

## Sheet: Figure 2b
XRD of Glass/PCBM/BCP/Bi
2θ (degrees)	Intensity (a.u.)
	5nm Bi	10nm Bi	20nm Bi	40nm Bi
5.00836	439	482	558	608
5.02507	486	507	528	580
5.04178	523	473	547	648
5.05849	441	479	474	584
5.0752	456	515	494	638
5.09191	482	512	549	595
5.10862	446	529	520	590
5.12533	420	478	482	560
5.14205	509	498	530	606
5.15876	448	485	536	572
5.17547	505	498	490	594
5.19218	504	472	491	585
5.20889	451	511	502	564
5.2256	471	493	539	578
5.24231	480	474	495	628
5.25902	456	447	510	572
5.27574	527	502	494	563
5.29245	425	496	506	564
5.30916	465	520	498	575
5.32587	480	483	471	611
5.34258	458	478	434	632
5.35929	434	456	479	553
5.376	447	485	477	555
5.39271	462	534	479	559
5.40943	444	465	461	568
5.42614	475	454	527	552
5.44285	462	472	470	545
5.45956	470	495	554	570
5.47627	447	498	496	583
5.49298	453	445	482	512
5.50969	447	454	471	566
5.5264	459	482	467	553
5.54312	439	479	456	593
5.55983	481	481	493	550
5.57654	430	495	496	519
5.59325	458	424	485	511
5.60996	399	463	509	538
5.62667	450	469	473	511
5.64338	510	432	464	555
5.6601	408	513	487	541
5.67681	434	481	546	507
5.69352	447	422	438	545
5.71023	478	457	465	515
5.72694	439	456	445	578
5.74365	472	463	479	574
5.76036	434	466	444	520
5.77707	433	423	470	505
5.79379	486	444	432	537
5.8105	456	441	473	539
5.82721	455	477	459	495
5.84392	412	455	518	539
5.86063	444	450	444	523
5.87734	442	441	417	503
5.89405	467	421	437	557
5.91076	439	472	463	504
5.92748	446	486	465	541
5.94419	388	474	487	515
5.9609	408	401	475	570
5.97761	441	445	456	509
5.99432	426	464	451	510
6.01103	433	478	470	498
6.02774	425	434	437	539
6.04445	423	433	441	541
6.06117	401	415	498	501
6.07788	390	431	478	491
6.09459	414	445	472	544
6.1113	415	408	413	528
6.12801	423	457	483	502
6.14472	418	445	456	552
6.16143	405	471	436	501
6.17814	406	472	409	539
6.19486	420	448	400	511
6.21157	415	420	458	530
6.22828	428	450	416	479
6.24499	436	467	461	495
6.2617	412	422	465	521
6.27841	434	420	456	499
6.29512	408	429	416	494
6.31183	393	410	407	499
6.32855	408	442	450	475
6.34526	450	473	456	474
6.36197	417	436	436	505
6.37868	453	434	426	497
6.39539	429	444	430	485
6.4121	415	423	426	481
6.42881	393	383	439	494
6.44552	436	412	504	486
6.46224	437	400	463	472
6.47895	400	454	459	470
6.49566	412	449	422	503
6.51237	413	444	416	489
6.52908	437	430	380	471
6.54579	412	426	458	501
6.5625	428	431	438	512
6.57921	415	413	417	509
6.59593	416	423	471	466
6.61264	417	420	436	464
6.62935	394	457	461	489
6.64606	389	447	397	479
6.66277	405	425	434	502
6.67948	449	404	420	511
6.69619	404	390	424	475
6.71291	390	388	394	455
6.72962	362	358	415	496
6.74633	369	394	444	437
6.76304	388	410	440	439
6.77975	368	383	394	437
6.79646	412	424	437	495
6.81317	421	392	437	475
6.82988	383	410	431	506
6.8466	365	407	439	497
6.86331	367	423	456	464
6.88002	414	394	384	480
6.89673	396	391	405	488
6.91344	396	405	433	475
6.93015	402	418	436	437
6.94686	420	385	400	480
6.96357	438	377	416	514
6.98029	410	404	412	448
6.997	393	407	428	467
7.01371	413	392	416	475
7.03042	370	369	412	439
7.04713	382	394	426	455
7.06384	408	432	453	487
7.08055	383	394	414	440
7.09726	413	392	436	457
7.11398	415	386	417	401
7.13069	391	421	400	451
7.1474	380	392	384	450
7.16411	436	414	410	457
7.18082	402	407	397	442
7.19753	386	392	428	421
7.21424	362	389	393	441
7.23095	424	440	410	456
7.24767	354	348	444	439
7.26438	364	396	415	485
7.28109	383	352	426	445
7.2978	370	381	430	469
7.31451	364	348	399	430
7.33122	409	390	405	382
7.34793	366	366	394	426
7.36464	381	406	407	447
7.38136	364	385	392	454
7.39807	370	359	384	438
7.41478	397	352	384	400
7.43149	357	380	397	413
7.4482	380	386	365	423
7.46491	359	401	385	451
7.48162	390	418	354	412
7.49833	375	377	377	485
7.51505	404	367	364	373
7.53176	362	383	389	464
7.54847	377	359	391	416
7.56518	375	370	351	455
7.58189	312	406	374	408
7.5986	412	393	382	414
7.61531	385	404	351	434
7.63202	380	344	365	404
7.64874	386	375	365	437
7.66545	375	389	373	424
7.68216	378	358	399	425
7.69887	384	370	364	423
7.71558	340	378	416	412
7.73229	381	400	359	396
7.749	337	365	392	397
7.76572	321	389	373	431
7.78243	399	374	381	376
7.79914	383	393	356	402
7.81585	396	398	380	383
7.83256	356	392	388	413
7.84927	389	369	386	428
7.86598	360	341	406	396
7.88269	358	342	364	399
7.89941	380	389	341	391
7.91612	362	373	361	433
7.93283	356	358	423	418
7.94954	399	325	348	423
7.96625	351	334	378	416
7.98296	377	396	344	410
7.99967	354	373	408	381
8.01638	350	370	380	426
8.0331	372	393	372	420
8.04981	329	375	361	412
8.06652	333	343	377	416
8.08323	353	397	369	418
8.09994	320	365	373	409
8.11665	340	343	352	410
8.13336	376	358	381	356
8.15007	380	374	365	383
8.16679	386	391	333	341
8.1835	386	328	335	425
8.20021	388	348	357	414
8.21692	342	344	374	385
8.23363	373	360	344	389
8.25034	350	391	343	405
8.26705	406	335	374	357
8.28376	396	361	343	417
8.30048	338	348	384	413
8.31719	358	366	381	358
8.3339	392	345	364	345
8.35061	343	368	366	356
8.36732	351	374	368	378
8.38403	360	311	344	383
8.40074	341	350	342	356
8.41745	352	304	352	407
8.43417	345	338	323	358
8.45088	331	345	365	390
8.46759	365	389	329	389
8.4843	329	365	367	408
8.50101	374	369	313	393
8.51772	392	338	361	414
8.53443	377	336	329	417
8.55114	364	351	358	400
8.56786	357	357	354	429
8.58457	338	376	337	413
8.60128	360	319	341	366
8.61799	357	388	361	390
8.6347	354	340	366	386
8.65141	384	345	357	376
8.66812	331	327	368	329
8.68483	374	340	358	383
8.70155	326	374	340	350
8.71826	317	353	373	384
8.73497	354	373	351	365
8.75168	320	345	378	357
8.76839	329	344	343	389
8.7851	331	408	354	381
8.80181	318	366	319	360
8.81852	300	381	370	393
8.83524	353	325	308	360
8.85195	340	310	345	354
8.86866	303	360	366	362
8.88537	375	391	364	368
8.90208	356	288	368	358
8.91879	349	350	325	351
8.9355	345	357	342	362
8.95222	315	336	406	382
8.96893	348	353	343	361
8.98564	386	359	326	346
9.00235	325	350	333	397
9.01906	315	329	340	332
9.03577	354	337	336	361
9.05248	340	321	315	341
9.06919	324	323	364	353
9.08591	333	341	328	344
9.10262	340	305	345	381
9.11933	382	323	331	328
9.13604	301	318	345	356
9.15275	328	302	320	303
9.16946	366	352	331	386
9.18617	362	296	366	342
9.20288	353	303	332	360
9.2196	324	343	340	320
9.23631	334	299	335	359
9.25302	327	350	334	359
9.26973	338	319	341	340
9.28644	318	346	354	354
9.30315	335	349	325	320
9.31986	341	356	354	394
9.33657	332	332	318	386
9.35329	309	346	336	338
9.37	334	340	317	356
9.38671	350	357	331	350
9.40342	311	327	340	365
9.42013	317	299	346	350
9.43684	293	350	324	317
9.45355	332	325	321	348
9.47026	323	340	367	313
9.48698	352	336	317	318
9.50369	319	318	331	344
9.5204	350	331	328	336
9.53711	362	348	326	386
9.55382	341	323	367	352
9.57053	353	327	321	352
9.58724	303	329	321	341
9.60395	291	331	367	357
9.62067	299	323	323	321
9.63738	301	335	366	327
9.65409	310	344	364	350
9.6708	358	317	334	364
9.68751	342	312	320	344
9.70422	331	334	351	357
9.72093	335	324	321	334
9.73764	368	334	307	305
9.75436	316	352	338	344
9.77107	321	335	342	345
9.78778	343	311	334	359
9.80449	308	300	294	332
9.8212	319	323	318	337
9.83791	321	353	338	358
9.85462	299	317	312	345
9.87133	311	345	321	354
9.88805	362	311	323	348
9.90476	332	291	324	319
9.92147	316	286	332	305
9.93818	304	309	307	302
9.95489	305	315	343	354
9.9716	329	289	335	361
9.98831	288	302	318	310
10.005	287	307	320	300
10.0217	294	325	311	321
10.0384	308	326	301	350
10.0552	331	349	308	305
10.0719	313	317	311	323
10.0886	304	309	337	301
10.1053	297	354	307	309
10.122	313	317	334	308
10.1387	337	281	311	276
10.1554	284	336	331	294
10.1721	308	319	327	342
10.1889	301	300	312	318
10.2056	351	323	308	301
10.2223	383	318	362	343
10.239	304	305	348	350
10.2557	317	299	297	311
10.2724	332	328	327	331
10.2891	313	316	325	321
10.3058	341	316	338	302
10.3225	337	343	284	325
10.3392	301	283	317	304
10.356	316	327	317	325
10.3727	296	303	325	323
10.3894	329	320	319	326
10.4061	305	293	280	309
10.4228	333	307	331	343
10.4395	316	291	303	344
10.4562	310	299	319	315
10.4729	279	289	310	308
10.4896	329	295	353	297
10.5064	299	285	360	286
10.5231	315	305	302	329
10.5398	313	317	333	344
10.5565	328	268	341	319
10.5732	316	309	302	328
10.5899	288	328	297	318
10.6066	311	285	316	296
10.6233	283	337	299	289
10.6401	329	327	303	310
10.6568	309	293	332	295
10.6735	317	301	301	300
10.6902	313	294	317	323
10.7069	305	323	313	319
10.7236	315	289	304	317
10.7403	301	301	311	324
10.757	323	324	275	302
10.7737	285	318	309	300
10.7904	293	292	315	293
10.8072	295	304	316	319
10.8239	270	302	320	260
10.8406	315	299	297	296
10.8573	316	315	257	279
10.874	313	281	313	283
10.8907	264	308	288	287
10.9074	272	278	263	277
10.9241	308	308	326	286
10.9409	323	286	295	293
10.9576	338	291	287	269
10.9743	292	311	284	309
10.991	316	305	302	321
11.0077	304	304	277	337
11.0244	335	273	289	308
11.0411	324	311	318	284
11.0578	295	321	283	333
11.0746	299	286	273	295
11.0913	297	325	320	333
11.108	295	307	288	283
11.1247	271	272	321	303
11.1414	275	308	285	321
11.1581	289	301	278	278
11.1748	305	300	287	316
11.1915	271	317	275	316
11.2082	286	299	281	285
11.2249	336	299	297	277
11.2417	309	276	301	292
11.2584	333	308	311	286
11.2751	312	295	303	323
11.2918	312	295	308	299
11.3085	291	294	316	294
11.3252	338	326	321	294
11.3419	305	303	293	320
11.3586	309	294	299	285
11.3753	304	331	303	317
11.3921	311	310	281	307
11.4088	338	288	300	296
11.4255	294	292	278	263
11.4422	307	289	297	297
11.4589	300	319	316	272
11.4756	303	308	276	302
11.4923	310	271	246	293
11.509	307	239	308	300
11.5258	292	300	309	297
11.5425	284	300	305	287
11.5592	281	287	309	302
11.5759	281	277	300	279
11.5926	311	264	289	279
11.6093	331	273	309	285
11.626	308	272	253	277
11.6427	309	311	323	303
11.6594	281	252	303	289
11.6761	284	319	291	265
11.6929	315	286	317	271
11.7096	331	316	264	292
11.7263	289	289	296	283
11.743	311	278	295	289
11.7597	311	287	318	309
11.7764	276	279	293	286
11.7931	287	284	337	271
11.8098	307	305	281	313
11.8265	284	270	264	304
11.8433	305	276	287	283
11.86	275	262	280	270
11.8767	280	285	294	280
11.8934	291	289	271	285
11.9101	284	292	286	271
11.9268	269	309	312	278
11.9435	293	301	286	287
11.9602	308	267	304	293
11.977	297	308	280	255
11.9937	311	264	303	278
12.0104	287	295	319	273
12.0271	320	285	236	276
12.0438	280	280	278	260
12.0605	286	270	309	276
12.0772	297	295	317	285
12.0939	293	267	292	270
12.1106	294	249	275	247
12.1274	325	305	315	300
12.1441	285	280	296	245
12.1608	291	285	302	255
12.1775	270	269	278	254
12.1942	276	276	296	257
12.2109	268	289	278	279
12.2276	277	295	283	292
12.2443	268	285	283	273
12.261	301	302	278	257
12.2778	338	292	293	277
12.2945	273	269	292	255
12.3112	261	277	303	246
12.3279	276	248	301	265
12.3446	307	283	284	275
12.3613	301	265	284	312
12.378	292	284	307	228
12.3947	288	293	292	259
12.4115	294	257	268	280
12.4282	292	296	280	232
12.4449	268	259	271	268
12.4616	292	297	278	259
12.4783	291	294	270	280
12.495	272	292	295	249
12.5117	310	277	288	299
12.5284	261	299	288	215
12.5451	291	265	301	286
12.5618	299	277	286	253
12.5786	273	262	313	283
12.5953	284	255	287	291
12.612	289	257	265	275
12.6287	247	294	305	262
12.6454	291	295	275	277
12.6621	296	265	272	275
12.6788	305	276	310	251
12.6955	244	260	254	271
12.7122	278	273	280	268
12.729	309	277	269	285
12.7457	268	269	270	297
12.7624	265	251	320	255
12.7791	279	284	312	267
12.7958	288	281	297	253
12.8125	288	265	265	297
12.8292	278	267	265	300
12.8459	255	285	295	288
12.8627	254	254	278	254
12.8794	265	271	263	260
12.8961	263	281	279	260
12.9128	245	269	299	255
12.9295	293	252	296	265
12.9462	267	268	285	287
12.9629	294	307	276	304
12.9796	263	300	273	257
12.9963	277	248	287	262
13.013	285	267	302	268
13.0298	254	279	283	230
13.0465	255	260	271	260
13.0632	271	256	264	249
13.0799	270	263	291	296
13.0966	260	289	261	262
13.1133	305	255	271	267
13.13	263	261	286	244
13.1467	286	291	311	273
13.1634	279	279	277	263
13.1802	292	303	310	254
13.1969	279	265	338	278
13.2136	276	262	293	265
13.2303	270	277	247	254
13.247	261	280	280	275
13.2637	288	284	294	241
13.2804	260	269	300	277
13.2972	279	272	299	259
13.3139	280	279	286	291
13.3306	284	247	303	259
13.3473	302	245	279	264
13.364	276	283	276	228
13.3807	247	270	305	265
13.3974	285	279	283	275
13.4141	249	288	277	263
13.4308	292	270	265	273
13.4475	289	260	278	275
13.4643	254	279	261	275
13.481	277	265	262	240
13.4977	285	286	328	265
13.5144	245	256	304	267
13.5311	293	291	256	257
13.5478	252	262	249	222
13.5645	249	291	293	269
13.5812	283	283	263	257
13.598	240	272	243	295
13.6147	263	246	295	253
13.6314	303	265	288	257
13.6481	264	267	276	253
13.6648	278	307	273	224
13.6815	263	294	277	272
13.6982	264	270	303	252
13.7149	255	277	296	271
13.7316	294	280	279	247
13.7484	287	273	276	214
13.7651	276	302	295	251
13.7818	279	271	257	262
13.7985	279	305	265	273
13.8152	285	289	277	241
13.8319	302	253	279	273
13.8486	283	279	260	263
13.8653	277	268	276	268
13.882	251	263	260	223
13.8987	295	284	285	269
13.9155	267	244	273	251
13.9322	267	262	265	256
13.9489	267	240	264	244
13.9656	272	265	272	241
13.9823	281	267	279	227
13.999	263	260	285	233
14.0157	281	284	287	249
14.0324	295	272	259	246
14.0491	278	264	265	263
14.0659	279	304	287	257
14.0826	251	272	261	236
14.0993	281	278	275	244
14.116	305	287	289	225
14.1327	283	235	268	243
14.1494	243	294	302	267
14.1661	257	271	264	259
14.1828	291	283	285	261
14.1996	280	259	279	268
14.2163	273	256	276	235
14.233	296	278	279	272
14.2497	254	294	236	251
14.2664	251	278	245	231
14.2831	272	278	276	246
14.2998	313	283	261	239
14.3165	320	288	256	239
14.3332	268	284	279	231
14.3499	248	308	320	241
14.3667	272	253	300	261
14.3834	271	275	227	278
14.4001	279	240	257	230
14.4168	268	278	303	237
14.4335	240	297	289	270
14.4502	270	259	287	265
14.4669	244	283	310	225
14.4837	269	245	271	245
14.5004	275	239	246	248
14.5171	278	265	287	244
14.5338	264	259	251	254
14.5505	296	295	308	247
14.5672	241	278	296	243
14.5839	287	291	254	219
14.6006	273	262	247	251
14.6173	273	255	294	252
14.6341	295	284	285	230
14.6508	279	278	286	246
14.6675	270	272	240	247
14.6842	292	283	273	237
14.7009	288	295	278	280
14.7176	275	289	260	265
14.7343	313	268	283	259
14.751	268	291	254	227
14.7677	284	305	256	232
14.7844	278	268	294	233
14.8012	259	275	278	213
14.8179	318	278	286	241
14.8346	267	262	269	264
14.8513	256	277	257	253
14.868	278	273	279	252
14.8847	286	300	299	228
14.9014	281	285	279	225
14.9181	269	268	259	271
14.9349	273	252	276	221
14.9516	281	261	295	246
14.9683	281	281	284	249
14.985	299	262	259	219
15.0017	284	255	261	277
15.0184	310	281	265	216
15.0351	267	328	255	235
15.0518	272	301	255	259
15.0685	279	281	255	249
15.0853	273	276	296	239
15.102	280	261	281	264
15.1187	287	278	291	249
15.1354	317	267	293	229
15.1521	245	284	288	213
15.1688	268	254	262	271
15.1855	278	245	259	241
15.2022	271	284	270	253
15.2189	253	272	261	238
15.2356	265	295	293	244
15.2524	241	278	287	240
15.2691	284	265	296	261
15.2858	277	305	261	222
15.3025	261	291	308	221
15.3192	279	292	254	270
15.3359	278	309	257	215
15.3526	278	275	276	228
15.3693	271	257	273	228
15.386	289	275	272	238
15.4028	275	268	251	219
15.4195	299	281	267	230
15.4362	268	264	276	211
15.4529	255	294	286	252
15.4696	300	252	273	236
15.4863	286	288	307	253
15.503	247	283	284	220
15.5197	278	296	263	244
15.5365	294	285	269	230
15.5532	269	271	281	244
15.5699	279	254	256	255
15.5866	311	259	279	228
15.6033	293	279	267	241
15.62	273	271	252	252
15.6367	281	287	275	233
15.6534	302	249	278	225
15.6701	299	279	312	243
15.6869	280	278	291	251
15.7036	269	279	278	236
15.7203	276	289	296	268
15.737	281	284	255	222
15.7537	276	275	286	257
15.7704	268	276	268	192
15.7871	280	307	270	238
15.8038	272	289	233	239
15.8206	268	287	302	224
15.8373	278	261	256	220
15.854	268	302	302	241
15.8707	286	267	252	236
15.8874	283	334	291	269
15.9041	286	253	293	251
15.9208	321	286	285	275
15.9375	281	283	302	238
15.9542	262	291	277	269
15.971	271	262	321	219
15.9877	297	283	278	256
16.0044	270	261	281	277
16.0211	279	286	316	228
16.0378	276	295	299	277
16.0545	279	317	278	284
16.0712	278	277	288	255
16.0879	303	275	271	251
16.1046	288	259	273	230
16.1213	288	272	289	269
16.1381	308	304	283	229
16.1548	254	280	276	207
16.1715	285	275	259	254
16.1882	255	296	302	247
16.2049	255	247	316	224
16.2216	309	268	269	232
16.2383	294	288	313	214
16.255	268	281	269	259
16.2718	301	257	254	244
16.2885	318	267	288	218
16.3052	269	278	276	254
16.3219	295	300	268	211
16.3386	283	278	280	259
16.3553	287	279	316	262
16.372	257	280	260	240
16.3887	300	268	288	237
16.4054	270	280	309	229
16.4221	315	323	278	218
16.4389	267	281	286	241
16.4556	287	277	294	227
16.4723	267	287	292	221
16.489	289	284	280	268
16.5057	262	307	297	241
16.5224	263	333	341	249
16.5391	283	257	287	238
16.5558	295	293	268	230
16.5725	284	294	269	238
16.5893	302	261	297	219
16.606	283	278	283	249
16.6227	271	310	257	231
16.6394	305	300	273	233
16.6561	269	267	265	220
16.6728	257	293	297	269
16.6895	270	277	273	227
16.7062	280	288	287	222
16.723	292	299	305	231
16.7397	256	296	291	231
16.7564	338	229	301	251
16.7731	287	295	304	241
16.7898	267	280	278	289
16.8065	272	291	295	220
16.8232	280	246	268	208
16.8399	279	300	275	256
16.8566	319	301	265	246
16.8734	263	300	278	232
16.8901	261	260	289	227
16.9068	271	254	275	243
16.9235	294	295	311	247
16.9402	256	287	291	243
16.9569	248	276	272	228
16.9736	273	317	286	246
16.9903	325	291	293	232
17.007	277	295	273	262
17.0238	302	269	310	265
17.0405	310	283	287	251
17.0572	270	259	273	246
17.0739	292	257	313	236
17.0906	316	309	270	263
17.1073	248	304	310	232
17.124	287	293	305	240
17.1407	284	269	284	245
17.1575	304	318	315	237
17.1742	294	292	303	248
17.1909	297	304	284	227
17.2076	271	292	319	243
17.2243	281	275	332	243
17.241	292	313	307	224
17.2577	286	277	310	221
17.2744	253	279	293	241
17.2911	317	295	309	256
17.3078	304	299	293	243
17.3246	309	312	325	236
17.3413	304	267	279	253
17.358	300	315	321	222
17.3747	283	313	315	223
17.3914	278	275	291	220
17.4081	313	286	287	252
17.4248	303	275	331	231
17.4415	307	285	294	216
17.4582	283	291	276	245
17.475	292	284	292	252
17.4917	317	310	331	227
17.5084	267	300	310	227
17.5251	310	296	305	263
17.5418	292	308	324	247
17.5585	300	275	324	264
17.5752	279	291	284	249
17.5919	292	296	316	241
17.6087	304	279	287	222
17.6254	257	288	301	225
17.6421	269	317	279	238
17.6588	283	287	303	259
17.6755	271	289	310	247
17.6922	331	287	269	251
17.7089	288	321	316	221
17.7256	288	332	295	251
17.7423	301	316	310	262
17.759	303	279	316	257
17.7758	325	318	328	229
17.7925	299	342	295	239
17.8092	307	295	295	244
17.8259	305	294	333	263
17.8426	317	341	297	238
17.8593	332	299	268	246
17.876	321	289	321	251
17.8927	313	315	324	228
17.9095	277	316	293	221
17.9262	305	296	263	254
17.9429	285	293	310	223
17.9596	263	321	283	253
17.9763	301	295	284	237
17.993	291	293	315	247
18.0097	279	278	286	246
18.0264	336	344	335	249
18.0432	288	289	303	254
18.0599	328	280	283	272
18.0766	292	267	319	261
18.0933	268	301	317	249
18.11	287	317	302	254
18.1267	294	296	300	225
18.1434	325	309	324	241
18.1601	348	329	277	252
18.1768	300	316	317	260
18.1935	328	332	317	271
18.2103	326	304	299	244
18.227	273	308	317	241
18.2437	291	353	318	278
18.2604	307	301	320	247
18.2771	327	316	325	246
18.2938	320	302	312	272
18.3105	356	335	311	225
18.3272	324	287	297	247
18.3439	312	279	309	254
18.3607	279	309	295	265
18.3774	295	291	318	204
18.3941	310	292	301	223
18.4108	336	318	326	215
18.4275	312	309	284	249
18.4442	356	284	337	251
18.4609	318	299	312	289
18.4776	297	318	319	239
18.4944	318	284	316	212
18.5111	321	315	312	267
18.5278	345	294	332	238
18.5445	297	297	335	237
18.5612	284	286	313	269
18.5779	293	319	346	245
18.5946	303	292	334	251
18.6113	310	345	283	263
18.628	332	340	323	228
18.6447	307	318	305	249
18.6615	305	317	335	233
18.6782	349	350	310	247
18.6949	335	359	325	231
18.7116	315	343	275	256
18.7283	329	329	336	240
18.745	292	337	308	248
18.7617	305	331	341	260
18.7784	331	334	346	256
18.7951	310	358	308	254
18.8119	335	334	308	283
18.8286	329	315	292	231
18.8453	305	313	308	257
18.862	319	326	364	245
18.8787	318	353	336	265
18.8954	318	349	323	245
18.9121	328	336	323	218
18.9288	357	309	353	246
18.9456	359	338	316	262
18.9623	297	308	332	238
18.979	345	324	359	237
18.9957	316	312	349	256
19.0124	320	320	335	236
19.0291	295	305	323	222
19.0458	348	315	340	228
19.0625	329	326	344	251
19.0792	344	321	303	232
19.096	334	325	316	260
19.1127	305	317	304	263
19.1294	332	360	342	256
19.1461	344	358	307	246
19.1628	340	351	335	223
19.1795	323	317	331	252
19.1962	300	317	323	220
19.2129	361	327	331	225
19.2296	346	318	295	254
19.2464	328	342	329	263
19.2631	335	321	346	280
19.2798	296	407	327	263
19.2965	332	324	342	279
19.3132	337	332	316	268
19.3299	323	331	329	255
19.3466	321	333	365	221
19.3633	337	333	390	297
19.3801	353	346	360	261
19.3968	366	350	318	291
19.4135	321	313	340	254
19.4302	326	335	358	253
19.4469	328	332	319	263
19.4636	320	297	333	268
19.4803	304	325	356	276
19.497	364	356	346	259
19.5137	325	334	366	235
19.5304	354	310	358	262
19.5472	310	340	358	264
19.5639	357	333	350	239
19.5806	310	327	327	251
19.5973	325	343	352	272
19.614	343	317	325	271
19.6307	356	333	365	275
19.6474	393	343	331	268
19.6641	326	325	360	276
19.6808	341	348	337	262
19.6976	328	380	332	244
19.7143	332	361	350	255
19.731	352	380	342	262
19.7477	336	344	336	271
19.7644	343	354	368	262
19.7811	341	364	357	251
19.7978	335	358	325	236
19.8145	359	356	317	280
19.8313	318	307	327	273
19.848	320	340	327	276
19.8647	321	337	343	243
19.8814	354	349	364	276
19.8981	315	375	368	260
19.9148	359	338	346	263
19.9315	353	338	320	303
19.9482	344	361	351	277
19.9649	350	359	351	292
19.9816	337	332	368	284
19.9984	356	348	401	294
20.0151	341	343	337	277
20.0318	358	351	378	254
20.0485	361	333	368	270
20.0652	324	352	340	280
20.0819	327	340	326	284
20.0986	357	370	366	283
20.1153	385	338	375	288
20.132	360	384	315	294
20.1488	348	378	362	302
20.1655	345	369	341	279
20.1822	401	353	378	305
20.1989	388	364	350	275
20.2156	408	367	369	265
20.2323	366	361	370	246
20.249	328	343	344	285
20.2657	299	360	399	265
20.2825	356	359	350	264
20.2992	380	393	365	257
20.3159	345	366	374	252
20.3326	360	328	350	237
20.3493	348	357	332	264
20.366	336	357	328	252
20.3827	348	334	360	268
20.3994	369	346	344	255
20.4161	340	356	384	289
20.4329	340	331	345	246
20.4496	383	360	391	248
20.4663	361	381	349	302
20.483	359	341	383	285
20.4997	356	365	397	270
20.5164	359	402	370	285
20.5331	315	345	337	286
20.5498	354	328	361	310
20.5665	333	373	365	254
20.5833	409	391	386	279
20.6	386	328	359	255
20.6167	317	357	362	286
20.6334	335	368	344	286
20.6501	369	369	368	272
20.6668	364	362	360	293
20.6835	389	341	382	272
20.7002	326	400	392	276
20.717	358	353	365	265
20.7337	362	375	365	281
20.7504	367	367	360	284
20.7671	369	373	394	278
20.7838	375	338	346	243
20.8005	377	389	361	262
20.8172	402	368	382	269
20.8339	374	348	399	275
20.8506	346	365	396	248
20.8673	343	351	368	280
20.8841	328	386	398	269
20.9008	380	373	393	273
20.9175	370	349	397	278
20.9342	329	382	373	273
20.9509	358	375	345	287
20.9676	360	353	401	263
20.9843	360	348	392	301
21.001	332	374	417	267
21.0177	370	358	394	271
21.0345	394	345	369	260
21.0512	394	404	405	302
21.0679	421	364	432	291
21.0846	386	425	361	303
21.1013	362	373	367	280
21.118	392	408	404	296
21.1347	361	381	409	286
21.1514	345	386	414	302
21.1682	327	374	399	276
21.1849	362	368	388	262
21.2016	380	352	390	286
21.2183	380	376	409	262
21.235	350	385	417	301
21.2517	359	373	361	280
21.2684	384	418	348	273
21.2851	351	383	407	285
21.3018	356	373	407	336
21.3185	349	380	386	285
21.3353	409	388	362	303
21.352	394	412	390	297
21.3687	369	390	418	308
21.3854	370	416	381	277
21.4021	400	370	376	317
21.4188	360	400	380	308
21.4355	417	374	422	321
21.4522	385	400	361	287
21.469	360	364	378	328
21.4857	397	369	368	343
21.5024	390	375	369	320
21.5191	409	374	464	342
21.5358	349	398	413	366
21.5525	368	416	413	352
21.5692	370	420	432	378
21.5859	405	423	431	404
21.6027	392	399	426	413
21.6194	375	471	430	394
21.6361	376	461	455	321
21.6528	402	401	472	375
21.6695	398	415	478	414
21.6862	377	430	459	398
21.7029	382	425	493	391
21.7196	356	409	450	440
21.7363	430	441	510	410
21.7531	374	434	461	360
21.7698	402	434	479	392
21.7865	368	459	511	410
21.8032	378	445	518	406
21.8199	420	477	534	442
21.8366	386	477	578	431
21.8533	394	485	625	462
21.87	362	449	587	461
21.8867	393	453	623	458
21.9034	409	400	550	498
21.9202	390	445	603	541
21.9369	386	482	656	536
21.9536	362	478	662	578
21.9703	372	469	596	582
21.987	394	503	722	607
22.0037	392	453	725	673
22.0204	378	503	727	684
22.0371	345	485	705	706
22.0539	394	509	751	827
22.0706	397	517	733	835
22.0873	382	501	785	924
22.104	370	529	814	982
22.1207	406	555	790	1044
22.1374	377	529	841	1098
22.1541	362	528	790	1126
22.1708	335	585	820	1213
22.1875	407	649	837	1391
22.2042	368	687	927	1613
22.221	378	721	959	2099
22.2377	353	750	1022	2347
22.2544	386	756	1090	2627
22.2711	374	849	1146	2915
22.2878	383	851	1384	3145
22.3045	386	887	1633	3354
22.3212	382	913	2140	3524
22.3379	413	905	1710	3300
22.3546	388	850	1385	3108
22.3714	437	780	1058	2807
22.3881	374	753	918	2648
22.4048	365	698	948	2456
22.4215	377	656	937	2178
22.4382	349	611	878	1872
22.4549	394	554	849	1638
22.4716	391	519	858	1443
22.4883	386	527	825	1275
22.5051	416	554	941	1154
22.5218	406	505	901	1066
22.5385	434	502	852	989
22.5552	400	489	861	866
22.5719	409	523	794	716
22.5886	400	497	828	719
22.6053	407	528	787	668
22.622	442	511	828	624
22.6387	394	485	761	528
22.6555	383	504	778	546
22.6722	389	493	725	491
22.6889	424	470	755	485
22.7056	412	494	733	474
22.7223	350	451	749	436
22.739	391	446	663	401
22.7557	348	486	625	383
22.7724	415	418	685	391
22.7891	415	447	615	416
22.8059	423	451	609	405
22.8226	406	467	606	402
22.8393	384	475	558	368
22.856	401	432	535	354
22.8727	359	402	593	370
22.8894	392	466	526	369
22.9061	412	453	555	378
22.9228	396	436	485	372
22.9396	459	475	495	346
22.9563	399	416	496	336
22.973	416	428	559	336
22.9897	425	414	501	374
23.0064	404	426	503	402
23.0231	406	457	450	341
23.0398	421	442	442	369
23.0565	429	439	465	364
23.0732	415	432	444	360
23.09	393	440	470	345
23.1067	385	414	461	334
23.1234	410	437	405	361
23.1401	382	386	423	331
23.1568	406	413	385	308
23.1735	391	399	401	309
23.1902	383	420	402	328
23.2069	405	402	422	325
23.2236	415	405	424	338
23.2403	388	392	461	331
23.2571	383	364	398	309
23.2738	367	360	418	328
23.2905	367	421	388	312
23.3072	398	418	392	317
23.3239	374	405	384	303
23.3406	388	408	391	289
23.3573	409	377	423	285
23.374	391	394	434	321
23.3908	353	398	429	309
23.4075	362	372	458	304
23.4242	399	421	436	300
23.4409	384	389	402	293
23.4576	357	384	441	313
23.4743	421	367	382	325
23.491	375	380	384	337
23.5077	378	384	424	301
23.5244	384	382	391	317
23.5411	410	416	417	337
23.5579	372	367	416	297
23.5746	426	424	461	329
23.5913	377	385	376	346
23.608	423	415	451	317
23.6247	389	385	437	348
23.6414	407	431	415	304
23.6581	367	420	461	328
23.6748	397	376	366	277
23.6915	421	357	416	321
23.7083	399	388	376	324
23.725	362	364	421	310
23.7417	370	391	436	336
23.7584	360	420	406	317
23.7751	392	402	389	315
23.7918	386	391	418	338
23.8085	391	401	386	334
23.8252	412	402	397	323
23.842	392	391	348	311
23.8587	406	390	408	297
23.8754	413	397	436	293
23.8921	389	378	378	343
23.9088	375	378	407	317
23.9255	378	381	383	300
23.9422	399	378	377	312
23.9589	370	389	434	300
23.9757	385	369	404	285
23.9924	405	401	428	299
24.0091	384	386	375	307
24.0258	396	393	401	299
24.0425	412	393	426	257
24.0592	374	365	372	334
24.0759	368	382	414	334
24.0926	389	432	408	313
24.1093	405	380	405	257
24.126	428	364	401	283
24.1428	393	362	368	296
24.1595	381	358	368	324
24.1762	369	375	366	288
24.1929	394	422	418	299
24.2096	399	393	362	307
24.2263	361	376	358	356
24.243	354	421	431	318
24.2597	384	410	412	319
24.2765	399	364	382	304
24.2932	423	393	377	331
24.3099	384	383	386	301
24.3266	374	375	400	312
24.3433	418	393	343	284
24.36	358	352	401	327
24.3767	361	385	397	319
24.3934	406	398	369	288
24.4101	380	364	365	310
24.4269	394	401	414	312
24.4436	400	402	409	280
24.4603	418	373	406	284
24.477	388	367	374	276
24.4937	405	406	434	276
24.5104	367	406	389	275
24.5271	384	357	414	302
24.5438	364	367	386	310
24.5605	377	390	361	319
24.5772	398	365	434	279
24.594	396	354	409	284
24.6107	349	417	358	288
24.6274	362	374	385	286
24.6441	375	372	391	285
24.6608	399	397	396	277
24.6775	393	388	364	281
24.6942	369	377	385	304
24.7109	420	353	410	280
24.7277	388	396	367	325
24.7444	389	366	368	305
24.7611	408	381	407	270
24.7778	409	384	361	294
24.7945	414	409	400	299
24.8112	397	376	373	284
24.8279	373	382	357	265
24.8446	380	400	398	280
24.8613	348	384	428	301
24.8781	382	426	391	294
24.8948	369	351	367	267
24.9115	398	350	369	278
24.9282	375	405	386	294
24.9449	359	408	367	270
24.9616	368	370	375	284
24.9783	348	381	397	267
24.995	357	376	421	276
25.0117	365	368	391	272
25.0285	383	352	396	278
25.0452	386	375	368	276
25.0619	372	328	397	256
25.0786	358	375	394	303
25.0953	408	369	409	284
25.112	397	388	369	269
25.1287	405	404	357	285
25.1454	370	364	384	267
25.1622	377	391	381	291
25.1789	384	384	400	252
25.1956	373	380	400	284
25.2123	351	396	390	262
25.229	350	365	370	285
25.2457	349	413	385	349
25.2624	362	396	405	254
25.2791	381	393	400	230
25.2958	389	383	404	263
25.3126	340	398	361	276
25.3293	374	342	402	271
25.346	430	373	374	328
25.3627	374	378	374	260
25.3794	365	384	404	277
25.3961	359	328	365	257
25.4128	360	374	359	254
25.4295	345	367	378	251
25.4462	429	384	384	251
25.4629	386	381	386	295
25.4797	340	316	357	281
25.4964	350	374	366	279
25.5131	393	365	393	270
25.5298	406	362	370	260
25.5465	405	370	409	265
25.5632	404	362	352	277
25.5799	417	354	382	260
25.5966	374	320	390	280
25.6134	383	389	342	240
25.6301	402	364	385	280
25.6468	373	402	342	275
25.6635	393	351	367	277
25.6802	362	381	391	277
25.6969	376	383	366	300
25.7136	418	333	356	263
25.7303	373	367	377	273
25.747	373	354	370	272
25.7638	396	375	378	281
25.7805	343	359	394	264
25.7972	367	351	352	276
25.8139	364	388	383	268
25.8306	378	366	386	252
25.8473	398	340	397	232
25.864	367	354	376	289
25.8807	368	366	377	299
25.8974	319	381	383	262
25.9141	353	337	393	279
25.9309	358	374	408	232
25.9476	372	350	365	280
25.9643	368	376	369	283
25.981	360	406	383	281
25.9977	364	337	356	279
26.0144	350	360	364	283
26.0311	368	366	396	268
26.0478	373	333	381	268
26.0646	335	377	391	294
26.0813	348	344	361	253
26.098	375	388	351	299
26.1147	394	373	367	243
26.1314	384	369	407	243
26.1481	380	348	372	259
26.1648	394	410	398	229
26.1815	353	381	390	286
26.1982	336	404	374	252
26.215	407	383	349	257
26.2317	374	412	397	269
26.2484	361	389	357	265
26.2651	353	331	358	288
26.2818	350	380	368	275
26.2985	351	421	348	261
26.3152	414	352	365	294
26.3319	392	357	343	262
26.3486	343	342	366	247
26.3654	350	325	345	247
26.3821	386	398	368	275
26.3988	367	356	365	273
26.4155	364	396	328	308
26.4322	389	349	369	249
26.4489	351	415	349	284
26.4656	345	374	391	253
26.4823	383	335	343	268
26.4991	352	318	375	224
26.5158	368	367	361	261
26.5325	376	382	383	268
26.5492	373	337	384	246
26.5659	389	377	360	285
26.5826	393	367	391	296
26.5993	340	346	341	227
26.616	365	365	361	270
26.6327	356	359	377	268
26.6495	337	343	374	280
26.6662	354	345	367	264
26.6829	340	372	390	268
26.6996	378	341	334	255
26.7163	359	372	385	257
26.733	382	382	346	265
26.7497	372	366	376	276
26.7664	337	352	405	260
26.7831	369	337	375	303
26.7998	358	380	321	308
26.8166	332	354	404	312
26.8333	346	358	391	315
26.85	359	354	343	316
26.8667	360	351	389	309
26.8834	397	374	369	335
26.9001	373	337	399	318
26.9168	372	376	349	312
26.9335	336	370	373	315
26.9503	331	338	331	316
26.967	362	344	397	312
26.9837	342	380	366	315
27.0004	372	377	370	316
27.0171	340	421	391	309
27.0338	376	364	392	312
27.0505	328	369	326	315
27.0672	344	342	361	316
27.0839	354	372	389	312
27.1007	348	353	367	315
27.1174	369	325	325	316
27.1341	356	382	362	312
27.1508	341	380	408	315
27.1675	337	404	353	316
27.1842	336	376	382	309
27.2009	374	394	348	335
27.2176	362	372	376	285
27.2343	349	328	367	304
27.251	338	349	380	283
27.2678	362	345	358	264
27.2845	343	375	354	261
27.3012	309	386	372	260
27.3179	334	367	386	259
27.3346	367	356	377	249
27.3513	369	377	366	256
27.368	372	377	407	262
27.3847	327	367	368	259
27.4015	349	344	351	257
27.4182	332	367	346	267
27.4349	361	370	329	269
27.4516	372	343	367	265
27.4683	353	361	382	243
27.485	365	340	362	238
27.5017	320	337	335	229
27.5184	377	391	374	246
27.5352	343	349	367	245
27.5519	341	349	351	263
27.5686	343	376	361	233
27.5853	344	349	341	237
27.602	351	329	382	257
27.6187	361	359	374	236
27.6354	336	376	354	259
27.6521	337	308	357	215
27.6688	352	328	324	261
27.6855	344	389	364	214
27.7023	336	325	354	236
27.719	332	350	402	246
27.7357	348	338	345	259
27.7524	344	345	369	248
27.7691	376	353	366	256
27.7858	359	345	338	231
27.8025	349	346	333	246
27.8192	304	331	368	235
27.836	344	319	369	232
27.8527	358	325	325	246
27.8694	354	357	373	248
27.8861	318	316	359	239
27.9028	328	340	345	270
27.9195	375	359	378	240
27.9362	319	345	400	229
27.9529	343	333	367	243
27.9696	318	297	353	222
27.9864	370	342	343	206
28.0031	301	328	346	244
28.0198	346	329	352	254
28.0365	312	334	352	221
28.0532	356	332	329	260
28.0699	366	336	334	214
28.0866	375	344	341	249
28.1033	319	319	357	195
28.12	308	340	351	238
28.1367	372	349	338	208
28.1535	359	307	331	233
28.1702	317	344	340	261
28.1869	291	323	335	254
28.2036	367	328	310	215
28.2203	327	341	333	263
28.237	331	346	326	233
28.2537	364	369	346	237
28.2704	351	348	328	223
28.2872	331	341	348	214
28.3039	334	333	343	229
28.3206	324	338	364	237
28.3373	364	350	346	238
28.354	311	316	353	232
28.3707	331	317	317	216
28.3874	349	338	333	216
28.4041	352	335	352	221
28.4208	338	309	310	232
28.4376	349	313	326	243
28.4543	358	364	361	240
28.471	316	334	316	229
28.4877	319	317	365	208
28.5044	331	318	361	208
28.5211	321	302	338	213
28.5378	309	321	311	235
28.5545	356	337	327	243
28.5712	357	342	336	259
28.588	326	333	331	211
28.6047	310	296	323	231
28.6214	329	317	358	246
28.6381	305	294	356	228
28.6548	317	366	315	240
28.6715	325	332	360	212
28.6882	331	354	346	219
28.7049	333	341	350	243
28.7217	331	348	333	230
28.7384	351	321	335	227
28.7551	315	340	324	187
28.7718	333	333	311	200
28.7885	297	335	348	236
28.8052	316	311	359	235
28.8219	337	310	356	239
28.8386	295	294	311	204
28.8553	337	334	333	239
28.8721	338	323	312	200
28.8888	337	312	325	228
28.9055	331	325	351	227
28.9222	318	299	351	248
28.9389	324	325	329	206
28.9556	320	326	304	232
28.9723	296	329	286	271
28.989	340	329	299	218
29.0057	316	342	304	246
29.0224	307	334	328	213
29.0392	336	292	321	210
29.0559	320	316	359	214
29.0726	295	331	315	230
29.0893	319	321	336	210
29.106	309	337	358	232
29.1227	353	340	359	221
29.1394	341	296	388	218
29.1561	358	321	337	215
29.1729	319	301	334	232
29.1896	319	312	319	206
29.2063	333	340	332	240
29.223	284	300	345	222
29.2397	315	329	309	206
29.2564	354	294	351	246
29.2731	313	317	323	233
29.2898	308	317	318	249
29.3065	334	309	300	197
29.3233	308	329	358	238
29.34	308	325	307	205
29.3567	303	319	348	256
29.3734	303	303	327	204
29.3901	320	287	293	227
29.4068	324	328	328	246
29.4235	317	341	316	246
29.4402	360	321	332	218
29.4569	338	325	309	195
29.4736	341	301	286	231
29.4904	333	323	319	208
29.5071	323	326	344	223
29.5238	293	331	324	188
29.5405	335	300	317	210
29.5572	305	275	309	219
29.5739	271	300	313	218
29.5906	293	309	331	191
29.6073	307	289	324	232
29.6241	304	326	346	218
29.6408	307	318	317	202
29.6575	305	337	332	235
29.6742	261	310	305	236
29.6909	308	334	283	225
29.7076	267	316	341	229
29.7243	318	327	317	219
29.741	276	307	309	208
29.7577	295	310	340	196
29.7745	316	333	333	207
29.7912	305	343	302	218
29.8079	304	288	313	236
29.8246	304	308	320	227
29.8413	299	319	307	196
29.858	320	320	301	245
29.8747	323	287	301	204
29.8914	316	324	308	235
29.9081	312	316	327	191
29.9249	291	297	307	224
29.9416	320	281	325	227
29.9583	312	311	344	245
29.975	297	343	331	220
29.9917	317	324	334	211
30.0084	307	343	307	222
30.0251	285	300	331	211
30.0418	275	337	335	198
30.0586	275	303	324	196
30.0753	270	304	326	207
30.092	328	318	346	238
30.1087	301	317	294	230
30.1254	297	312	323	198
30.1421	304	313	292	225
30.1588	305	323	320	199
30.1755	304	310	329	207
30.1922	302	273	342	224
30.209	340	296	319	179
30.2257	307	338	341	204
30.2424	307	294	296	216
30.2591	317	292	307	208
30.2758	312	337	283	248
30.2925	284	311	319	218
30.3092	271	305	307	208
30.3259	312	311	302	199
30.3426	278	346	319	199
30.3593	316	308	288	200
30.3761	286	269	293	199
30.3928	361	311	344	215
30.4095	300	275	309	223
30.4262	297	318	289	215
30.4429	291	315	281	210
30.4596	313	312	326	203
30.4763	272	299	313	199
30.493	324	310	307	164
30.5098	296	279	302	222
30.5265	289	311	324	205
30.5432	259	283	288	227
30.5599	277	300	297	245
30.5766	316	260	286	223
30.5933	296	327	320	188
30.61	299	279	291	240
30.6267	312	307	323	239
30.6434	289	291	329	183
30.6602	313	261	304	219
30.6769	318	291	277	197
30.6936	328	289	300	188
30.7103	277	295	289	195
30.727	279	295	281	213
30.7437	272	300	308	214
30.7604	280	304	240	175
30.7771	271	273	300	218
30.7938	300	272	281	178
30.8105	305	287	301	220
30.8273	319	301	288	210
30.844	283	293	283	231
30.8607	288	303	291	211
30.8774	270	289	321	229
30.8941	285	280	315	183
30.9108	264	304	321	191
30.9275	292	294	277	202
30.9443	279	299	288	203
30.961	278	267	291	227
30.9777	291	296	304	192
30.9944	278	287	305	205
31.0111	287	300	310	191
31.0278	325	286	279	174
31.0445	287	261	294	214
31.0612	288	265	318	222
31.0779	304	296	301	203
31.0947	262	296	286	192
31.1114	287	292	279	199
31.1281	319	281	287	199
31.1448	300	296	308	206
31.1615	283	286	280	246
31.1782	286	270	292	215
31.1949	301	289	283	202
31.2116	326	303	267	178
31.2283	268	292	263	180
31.245	254	280	299	206
31.2618	292	305	309	187
31.2785	273	312	308	167
31.2952	286	307	315	199
31.3119	278	292	273	180
31.3286	277	271	333	180
31.3453	281	300	268	216
31.362	303	271	287	181
31.3787	260	316	284	183
31.3955	284	292	289	186
31.4122	297	284	305	163
31.4289	285	287	304	184
31.4456	265	295	281	181
31.4623	297	278	283	190
31.479	271	287	260	175
31.4957	297	302	277	196
31.5124	281	303	270	194
31.5291	259	278	291	186
31.5459	295	270	273	195
31.5626	259	294	294	225
31.5793	277	256	252	202
31.596	280	262	271	179
31.6127	252	273	270	178
31.6294	296	244	305	178
31.6461	277	279	292	168
31.6628	261	247	286	199
31.6795	286	281	292	178
31.6962	248	277	287	198
31.713	246	277	251	178
31.7297	240	281	273	179
31.7464	275	257	316	179
31.7631	273	275	278	192
31.7798	281	288	248	190
31.7965	288	275	288	175
31.8132	271	276	284	179
31.8299	292	273	271	167
31.8467	281	261	270	158
31.8634	230	251	311	175
31.8801	265	281	278	200
31.8968	272	307	255	212
31.9135	264	273	285	205
31.9302	308	251	308	206
31.9469	285	285	300	194
31.9636	264	285	265	170
31.9803	267	275	272	192
31.9971	309	262	248	183
32.0138	323	307	248	190
32.0305	256	248	268	180
32.0472	294	241	269	173
32.0639	281	281	278	203
32.0806	270	256	254	197
32.0973	279	283	284	184
32.114	253	260	262	188
32.1307	284	255	278	176
32.1475	251	276	246	198
32.1642	244	237	300	203
32.1809	245	272	278	187
32.1976	277	277	288	195
32.2143	259	270	311	199
32.231	270	263	283	189
32.2477	270	268	268	183
32.2644	280	227	300	187
32.2811	251	264	255	166
32.2979	259	280	296	189
32.3146	267	248	257	170
32.3313	269	245	235	188
32.348	275	243	297	178
32.3647	273	296	263	173
32.3814	248	261	295	189
32.3981	237	245	304	190
32.4148	265	265	265	170
32.4316	257	252	265	202
32.4483	256	228	256	189
32.465	260	275	280	159
32.4817	257	268	255	190
32.4984	252	259	264	203
32.5151	271	251	244	174
32.5318	254	276	278	198
32.5485	268	236	270	194
32.5652	254	286	278	172
32.5819	249	259	247	176
32.5987	268	265	257	187
32.6154	243	246	253	181
32.6321	280	256	265	152
32.6488	276	272	225	172
32.6655	253	269	281	182
32.6822	279	281	264	178
32.6989	269	236	256	186
32.7156	252	230	273	175
32.7323	254	263	267	180
32.7491	253	241	246	174
32.7658	253	253	257	183
32.7825	241	256	230	207
32.7992	249	286	241	191
32.8159	268	254	233	164
32.8326	265	263	257	179
32.8493	264	251	284	178
32.866	285	262	252	179
32.8828	233	237	245	150
32.8995	235	245	248	157
32.9162	246	251	252	151
32.9329	251	235	231	181
32.9496	237	224	249	190
32.9663	256	248	231	172
32.983	238	262	260	170
32.9997	267	215	241	160
33.0164	245	264	276	170
33.0331	261	224	262	157
33.0499	269	246	245	180
33.0666	230	251	218	158
33.0833	235	267	283	178
33.1	268	252	281	206
33.1167	254	239	238	164
33.1334	229	233	271	158
33.1501	243	260	272	164
33.1668	222	263	260	149
33.1836	252	276	246	180
33.2003	248	232	236	180
33.217	238	222	239	160
33.2337	240	221	253	159
33.2504	252	240	263	158
33.2671	240	277	295	168
33.2838	272	236	251	181
33.3005	236	244	253	158
33.3173	262	247	244	138
33.334	252	235	223	162
33.3507	231	256	223	143
33.3674	221	235	249	166
33.3841	253	251	257	163
33.4008	268	251	235	183
33.4175	259	248	259	149
33.4342	227	232	256	174
33.4509	252	239	245	156
33.4676	231	270	221	164
33.4844	244	256	249	158
33.5011	224	257	259	164
33.5178	243	286	261	183
33.5345	237	248	246	182
33.5512	251	215	230	164
33.5679	246	252	231	179
33.5846	225	249	289	167
33.6013	263	238	241	149
33.618	232	269	252	146
33.6348	276	240	251	164
33.6515	239	229	246	198
33.6682	219	236	239	164
33.6849	224	249	232	174
33.7016	212	245	247	179
33.7183	235	235	271	149
33.735	263	253	238	160
33.7517	223	259	254	149
33.7685	225	246	252	149
33.7852	239	238	260	164
33.8019	231	191	263	168
33.8186	227	256	228	144
33.8353	198	248	231	171
33.852	247	233	252	174
33.8687	244	220	222	152
33.8854	241	210	272	135
33.9021	233	233	247	134
33.9188	191	232	216	150
33.9356	270	229	221	158
33.9523	206	241	233	181
33.969	220	215	224	162
33.9857	253	255	252	167
34.0024	246	200	246	176
34.0191	214	246	237	162
34.0358	205	264	260	159
34.0525	237	265	224	159
34.0692	236	239	233	136
34.086	235	223	246	163
34.1027	269	254	229	178
34.1194	246	228	225	158
34.1361	197	203	211	155
34.1528	213	245	253	163
34.1695	243	204	243	147
34.1862	203	241	223	156
34.2029	214	272	206	130
34.2197	244	215	216	133
34.2364	229	211	219	149
34.2531	237	200	218	136
34.2698	215	205	219	159
34.2865	202	198	222	165
34.3032	222	246	215	141
34.3199	190	198	249	150
34.3366	223	215	213	125
34.3533	225	215	214	156
34.3701	237	236	212	166
34.3868	214	206	214	150
34.4035	187	246	231	154
34.4202	236	232	216	140
34.4369	191	218	216	128
34.4536	212	208	227	157
34.4703	233	221	214	151
34.487	218	225	212	164
34.5037	235	202	233	142
34.5205	222	237	247	159
34.5372	244	210	208	164
34.5539	195	236	255	141
34.5706	228	200	230	164
34.5873	211	229	218	162
34.604	221	235	246	152
34.6207	223	207	236	154
34.6374	221	253	215	165
34.6542	236	218	224	126
34.6709	216	210	199	127
34.6876	229	215	214	148
34.7043	216	240	248	152
34.721	212	204	231	132
34.7377	232	252	245	168
34.7544	197	219	220	143
34.7711	207	197	197	155
34.7878	232	216	225	164
34.8045	224	202	212	157
34.8213	214	255	224	143
34.838	216	215	224	150
34.8547	241	211	213	138
34.8714	210	241	206	151
34.8881	199	184	233	152
34.9048	221	247	232	158
34.9215	197	212	215	154
34.9382	192	175	197	154
34.9549	207	220	194	152
34.9717	207	215	206	135
34.9884	219	225	239	140
35.0051	213	218	229	147
35.0218	221	199	206	141
35.0385	222	231	223	127
35.0552	235	230	219	141
35.0719	222	189	178	141
35.0886	208	224	212	143
35.1054	197	211	189	138
35.1221	199	207	204	146
35.1388	187	191	207	142
35.1555	227	229	210	139
35.1722	204	196	204	119
35.1889	205	235	207	147
35.2056	224	232	194	143
35.2223	205	212	206	124
35.239	194	204	198	139
35.2557	205	203	206	108
35.2725	207	229	207	136
35.2892	194	212	223	142
35.3059	218	206	213	124
35.3226	179	190	180	119
35.3393	205	229	219	146
35.356	218	219	206	147
35.3727	212	180	207	132
35.3894	223	203	229	151
35.4061	205	178	210	118
35.4229	204	207	227	144
35.4396	192	189	207	134
35.4563	203	199	179	156
35.473	189	203	176	127
35.4897	215	180	205	128
35.5064	172	213	200	127
35.5231	215	190	206	134
35.5398	212	184	215	142
35.5566	174	240	189	130
35.5733	192	204	214	144
35.59	206	198	222	148
35.6067	184	179	220	162
35.6234	236	207	207	128
35.6401	190	218	178	122
35.6568	187	190	182	130
35.6735	229	215	224	128
35.6902	190	221	170	159
35.707	191	202	229	124
35.7237	210	180	197	138
35.7404	181	203	179	109
35.7571	187	187	215	141
35.7738	192	202	186	132
35.7905	219	186	195	136
35.8072	187	214	202	119
35.8239	202	212	192	125
35.8406	222	190	187	159
35.8574	188	191	204	119
35.8741	202	184	216	120
35.8908	189	179	205	171
35.9075	215	186	203	111
35.9242	186	173	205	147
35.9409	210	207	195	142
35.9576	187	202	206	131
35.9743	190	205	207	132
35.9911	187	206	202	143
36.0078	187	175	182	144
36.0245	195	218	211	143
36.0412	212	176	178	142
36.0579	178	200	202	138
36.0746	191	173	190	135
36.0913	205	184	184	141
36.108	206	212	216	118
36.1247	187	214	202	143
36.1414	207	176	194	142
36.1582	191	178	196	133
36.1749	180	182	205	120
36.1916	198	183	184	141
36.2083	199	189	190	146
36.225	197	213	180	149
36.2417	196	199	197	139
36.2584	186	191	205	110
36.2751	192	181	165	147
36.2918	203	167	195	147
36.3086	187	192	204	116
36.3253	187	180	180	124
36.342	188	181	196	120
36.3587	200	204	172	141
36.3754	166	197	213	126
36.3921	188	192	183	131
36.4088	211	189	196	106
36.4255	198	184	195	132
36.4423	182	173	186	112
36.459	190	168	190	118
36.4757	223	218	183	135
36.4924	197	180	198	149
36.5091	171	186	165	133
36.5258	163	191	203	119
36.5425	192	176	196	103
36.5592	189	173	179	115
36.5759	220	214	167	112
36.5926	204	167	190	148
36.6094	170	173	158	142
36.6261	170	186	213	108
36.6428	188	200	190	119
36.6595	179	181	203	114
36.6762	183	200	182	127
36.6929	191	187	200	120
36.7096	206	173	158	118
36.7263	186	191	194	150
36.7431	188	188	190	128
36.7598	191	200	166	110
36.7765	187	168	165	116
36.7932	204	171	195	120
36.8099	196	184	188	123
36.8266	207	189	180	126
36.8433	166	192	165	123
36.86	190	194	179	101
36.8768	189	167	167	143
36.8935	178	197	162	122
36.9102	191	187	191	122
36.9269	164	203	197	122
36.9436	168	172	208	146
36.9603	199	183	179	115
36.977	172	194	178	99
36.9937	207	176	183	118
37.0104	189	211	187	102
37.0271	206	192	170	118
37.0439	172	173	168	109
37.0606	199	176	198	111
37.0773	173	155	198	143
37.094	186	179	172	112
37.1107	198	186	192	142
37.1274	166	172	182	120
37.1441	195	157	184	128
37.1608	156	165	189	122
37.1775	174	167	174	111
37.1943	180	152	181	112
37.211	175	182	180	125
37.2277	200	178	173	116
37.2444	171	179	167	109
37.2611	182	189	165	106
37.2778	186	158	166	124
37.2945	164	163	196	131
37.3112	181	187	181	108
37.328	181	204	188	138
37.3447	172	196	158	112
37.3614	168	182	186	135
37.3781	190	163	192	130
37.3948	183	214	165	124
37.4115	205	171	163	125
37.4282	170	170	181	94
37.4449	196	174	174	114
37.4616	202	167	179	143
37.4783	202	165	199	117
37.4951	173	191	140	109
37.5118	163	162	159	108
37.5285	162	184	158	141
37.5452	155	176	156	108
37.5619	186	179	212	135
37.5786	184	152	180	100
37.5953	184	144	166	103
37.612	205	166	163	134
37.6287	181	170	174	106
37.6455	150	183	176	131
37.6622	170	172	167	130
37.6789	171	149	181	132
37.6956	205	175	194	107
37.7123	172	149	170	133
37.729	173	168	196	119
37.7457	131	144	164	133
37.7624	181	146	170	160
37.7792	190	160	165	138
37.7959	167	178	164	155
37.8126	187	163	196	122
37.8293	156	195	163	143
37.846	152	172	198	140
37.8627	168	131	148	154
37.8794	157	155	160	134
37.8961	170	181	168	120
37.9128	197	156	166	142
37.9296	200	200	163	154
37.9463	157	208	170	141
37.963	181	168	164	151
37.9797	174	182	172	141
37.9964	180	163	152	141
38.0131	191	150	154	107
38.0298	155	158	174	133
38.0465	168	166	159	126
38.0632	168	163	176	124
38.08	174	158	152	141
38.0967	159	171	168	115
38.1134	165	173	184	112
38.1301	152	164	170	134
38.1468	151	179	158	106
38.1635	162	191	147	120
38.1802	150	162	150	111
38.1969	181	165	159	101
38.2137	179	160	162	106
38.2304	174	176	168	119
38.2471	175	187	172	99
38.2638	168	165	178	116
38.2805	164	157	142	134
38.2972	190	171	162	119
38.3139	182	160	180	128
38.3306	174	170	151	117
38.3473	170	168	178	112
38.364	165	164	158	108
[truncated: 2,491 more rows]

## Sheet: Figure 3d
1 cm2 devices with 20 nm Bi					stabilized PCE (@ 0.872 V)
Forward		Reverse			Time (s)	Current Density (mA cm-2)	PCE (%)
V	J	V	J		1	1.24509e-05	1.08696e-05
-0.1	21.8642	1.2	-14.5108		2	2.05149e-05	1.79095e-05
-0.084925	21.8481	1.18485	-12.8492		3	8.36833e-05	7.30555e-05
-0.07485	21.8492	1.17475	-11.1944		4	4.69706e-05	4.10054e-05
-0.06475	21.8038	1.1647	-9.57302		5	8.42544e-05	7.35541e-05
-0.0547	21.7877	1.1546	-7.96115		6	2.44676e-05	2.13602e-05
-0.0446	21.7756	1.14455	-6.34994		7	5.35387e-05	4.67393e-05
-0.03455	21.7828	1.13445	-4.79373		8	4.5718e-05	3.99118e-05
-0.02445	21.7926	1.1244	-3.26611		9	8.82366e-05	7.70305e-05
-0.0144	21.7831	1.1143	-1.7822		10	4.33967e-05	3.78853e-05
-0.0043	21.7777	1.1042	-0.32099		11	20.5709	17.9584
0.0058	21.7752	1.09415	1.09977		12	20.5865	17.972
0.01585	21.7823	1.08405	2.53008		13	20.6344	18.0139
0.02595	21.774	1.074	3.91007		14	20.5844	17.9701
0.036	21.7817	1.0639	5.22528		15	20.6273	18.0077
0.0461	21.7867	1.05385	6.50265		16	20.6122	17.9945
0.05615	21.771	1.04375	7.73132		17	20.6323	18.012
0.06625	21.7706	1.0337	8.91263		18	20.5629	17.9514
0.0763	21.7572	1.0236	10.048		19	20.6149	17.9968
0.0864	21.7553	1.01355	11.1281		20	20.6312	18.0111
0.09645	21.7638	1.00345	12.1555		21	20.6001	17.9839
0.10655	21.7657	0.99335	13.1366		22	20.5883	17.9736
0.11665	21.7719	0.9833	14.0418		23	20.5675	17.9554
0.1267	21.7658	0.9732	14.899		24	20.5749	17.9619
0.1368	21.7757	0.96315	15.6833		25	20.5996	17.9835
0.14685	21.771	0.95305	16.4213		26	20.5678	17.9556
0.15695	21.7683	0.943	17.0812		27	20.5928	17.9775
0.167	21.7562	0.9329	17.6944		28	20.596	17.9803
0.1771	21.7567	0.92285	18.2393		29	20.6527	18.0298
0.18715	21.7607	0.91275	18.7956		30	20.6511	18.0284
0.19725	21.7651	0.90265	19.4279		31	20.5778	17.9644
0.20735	21.7529	0.8926	19.8923		32	20.623	18.0039
0.2174	21.7634	0.8825	20.3533		33	20.6404	18.019
0.2275	21.7619	0.87245	20.7003		34	20.5611	17.9498
0.23755	21.7651	0.86235	20.8442		35	20.5742	17.9613
0.24765	21.754	0.8523	20.9766		36	20.6083	17.9911
0.2577	21.7467	0.8422	21.1048		37	20.6027	17.9861
0.2678	21.7584	0.83215	21.2105		38	20.6133	17.9954
0.27785	21.7564	0.82205	21.2874		39	20.6018	17.9854
0.28795	21.7446	0.812	21.3542		40	20.6369	18.016
0.298	21.7438	0.8019	21.4029		41	20.6574	18.0339
0.3081	21.743	0.7918	21.428		42	20.6281	18.0083
0.3182	21.7538	0.78175	21.4518		43	20.6368	18.016
0.32825	21.7471	0.77165	21.476		44	20.6372	18.0163
0.33835	21.7379	0.7616	21.495		45	20.608	17.9908
0.3484	21.7342	0.7515	21.523		46	20.6052	17.9883
0.3585	21.7314	0.74145	21.5644		47	20.6222	18.0032
0.36855	21.7242	0.73135	21.5427		48	20.6381	18.017
0.37865	21.7319	0.7213	21.5441		49	20.6123	17.9946
0.3887	21.722	0.7112	21.555		50	20.6092	17.9919
0.3988	21.722	0.7011	21.5574		51	20.5702	17.9578
0.4089	21.7215	0.69105	21.5628		52	20.645	18.0231
0.41895	21.7169	0.68095	21.5647		53	20.6277	18.008
0.42905	21.7099	0.6709	21.5631		54	20.5676	17.9555
0.4391	21.7074	0.6608	21.5586		55	20.6162	17.998
0.4492	21.7047	0.65075	21.5728		56	20.6432	18.0216
0.45925	21.6981	0.64065	21.5718		57	20.5706	17.9581
0.46935	21.6948	0.6306	21.5856		58	20.6594	18.0357
0.4794	21.6909	0.6205	21.586		59	20.6492	18.0268
0.4895	21.6846	0.61045	21.5827		60	20.6155	17.9974
0.49955	21.6748	0.60035	21.5752		61	20.6064	17.9894
0.50965	21.6803	0.59025	21.5935		62	20.6333	18.0128
0.51975	21.6746	0.5802	21.5967		63	20.6574	18.034
0.5298	21.676	0.5701	21.5923		64	20.597	17.9812
0.5399	21.6743	0.56005	21.6166		65	20.5959	17.9803
0.54995	21.688	0.54995	21.6028		66	20.6589	18.0352
0.56005	21.6829	0.5399	21.6111		67	20.598	17.9821
0.5701	21.686	0.5298	21.6153		68	20.5797	17.9661
0.5802	21.6712	0.51975	21.6145		69	20.606	17.989
0.59025	21.672	0.50965	21.6033		70	20.6231	18.0039
0.60035	21.6719	0.49955	21.6178		71	20.6363	18.0155
0.61045	21.6644	0.4895	21.6176		72	20.6197	18.001
0.6205	21.6784	0.4794	21.6224		73	20.6122	17.9944
0.6306	21.6712	0.46935	21.6264		74	20.6433	18.0216
0.64065	21.6616	0.45925	21.6362		75	20.5926	17.9773
0.65075	21.6722	0.4492	21.6512		76	20.6475	18.0252
0.6608	21.6521	0.4391	21.6459		77	20.5915	17.9764
0.6709	21.6589	0.42905	21.6256		78	20.5874	17.9728
0.68095	21.6685	0.41895	21.6274		79	20.5775	17.9642
0.69105	21.6413	0.4089	21.6165		80	20.6402	18.0189
0.7011	21.6759	0.3988	21.6224		81	20.6355	18.0148
0.7112	21.6492	0.3887	21.6344		82	20.5893	17.9744
0.7213	21.6661	0.37865	21.626		83	20.6417	18.0203
0.73135	21.643	0.36855	21.6363		84	20.6202	18.0014
0.74145	21.6502	0.3585	21.6291		85	20.5691	17.9568
0.7515	21.6115	0.3484	21.6325		86	20.5883	17.9735
0.7616	21.5832	0.33835	21.634		87	20.5785	17.965
0.77165	21.5523	0.32825	21.6341		88	20.563	17.9515
0.78175	21.5254	0.3182	21.6366		89	20.5811	17.9673
0.7918	21.4967	0.3081	21.6418		90	20.5803	17.9666
0.8019	21.4761	0.298	21.6558		91	20.6169	17.9986
0.812	21.4429	0.28795	21.6536		92	20.5801	17.9665
0.82205	21.3705	0.27785	21.6264		93	20.5965	17.9808
0.83215	21.2844	0.2678	21.6362		94	20.6237	18.0045
0.8422	21.1597	0.2577	21.6512		95	20.5861	17.9717
0.8523	20.9692	0.24765	21.6459		96	20.5992	17.9831
0.86235	20.887	0.23755	21.6256		97	20.6463	18.0242
0.87245	20.502	0.2275	21.6274		98	20.599	17.983
0.8825	20.0869	0.2174	21.6165		99	20.5712	17.9586
0.8926	19.5596	0.20735	21.6224		100	20.582	17.9681
0.90265	18.9983	0.19725	21.6344		101	20.5961	17.9804
0.91275	18.4991	0.18715	21.626		102	20.6139	17.9959
0.92285	17.8425	0.1771	21.6363		103	20.6465	18.0244
0.9329	17.2111	0.167	21.6291		104	20.6346	18.014
0.943	16.5213	0.15695	21.6325		105	20.5903	17.9753
0.95305	15.7807	0.14685	21.634		106	20.6396	18.0184
0.96315	14.9666	0.1368	21.6341		107	20.619	18.0004
0.9732	14.1048	0.1267	21.6325		108	20.6451	18.0231
0.9833	13.1973	0.11665	21.634		109	20.5901	17.9752
0.99335	12.1923	0.10655	21.6341		110	20.5993	17.9832
1.00345	11.1821	0.09645	21.6165		111	20.609	17.9917
1.01355	10.1317	0.0864	21.6224		112	20.5886	17.9738
1.0236	9.03767	0.0763	21.6344		113	20.6079	17.9907
1.0337	7.90316	0.06625	21.626		114	20.6191	18.0004
1.04375	6.73209	0.05615	21.6363		115	20.6319	18.0117
1.05385	5.53627	0.0461	21.6291		116	20.6473	18.0251
1.0639	4.30798	0.036	21.6325		117	20.5903	17.9753
1.074	3.02162	0.02595	21.634		118	20.6326	18.0122
1.08405	1.67384	0.01585	21.6341		119	20.5662	17.9543
1.09415	0.36152	0.0058	21.6165		120	20.5786	17.9652
1.1042	-0.96846	-0.0043	21.6224		121	20.6196	18.0009
1.1143	-2.32568	-0.0144	21.6344		122	20.6082	17.991
1.1244	-3.69774	-0.02445	21.626		123	20.648	18.0257
1.13445	-5.09642	-0.03455	21.6363		124	20.5634	17.9519
1.14455	-6.51736	-0.0446	21.6291		125	20.6037	17.987
1.1546	-7.97184	-0.0547	21.6325		126	20.6018	17.9854
1.1647	-9.42188	-0.06475	21.634		127	20.583	17.969
1.17475	-10.8754	-0.07485	21.6341		128	20.6206	18.0018
1.18485	-12.3466	-0.0849167	21.6351		129	20.6598	18.036
1.1949	-13.8149	-0.0949917	21.6359		130	20.6476	18.0253
1.205	-15.3104	-0.105067	21.6367		131	20.5998	17.9836
					132	20.5813	17.9675
					133	20.6506	18.028
					134	20.5632	17.9517
					135	20.5628	17.9513
					136	20.5913	17.9762
					137	20.5705	17.958
					138	20.579	17.9655
					139	20.5855	17.9711
					140	20.5904	17.9754
					141	20.6164	17.9981
					142	20.5606	17.9494
					143	20.6562	18.0329
					144	20.651	18.0283
					145	20.6292	18.0093
					146	20.5932	17.9779
					147	20.6538	18.0308
					148	20.5852	17.9708
					149	20.5942	17.9787
					150	20.578	17.9646
					151	20.5642	17.9525
					152	20.6219	18.0029
					153	20.6394	18.0182
					154	20.6499	18.0273
					155	20.642	18.0205
					156	20.5863	17.9719
					157	20.6125	17.9947
					158	20.5673	17.9552
					159	20.5723	17.9596
					160	20.6471	18.0249
					161	20.6008	17.9845
					162	20.5776	17.9642
					163	20.6081	17.9909
					164	20.6365	18.0157
					165	20.6245	18.0052
					166	20.6185	18
					167	20.5979	17.982
					168	20.5842	17.97
					169	20.6419	18.0204
					170	20.611	17.9934
					171	20.6337	18.0132
					172	20.6337	18.0132
					173	20.6061	17.9891
					174	20.5853	17.971
					175	20.6253	18.0059
					176	20.5669	17.9549
					177	20.5862	17.9718
					178	20.645	18.0231
					179	20.6511	18.0284
					180	20.6026	17.986
					181	20.6247	18.0054
					182	20.66	18.0362
					183	20.5786	17.9651
					184	20.6167	17.9983
					185	20.5654	17.9536
					186	20.5876	17.973
					187	20.6309	18.0108
					188	20.5774	17.9641
					189	20.5688	17.9565
					190	20.6491	18.0267
					191	20.658	18.0344
					192	20.651	18.0284
					193	20.6498	18.0272
					194	20.5751	17.9621
					195	20.5895	17.9746
					196	20.6499	18.0273
					197	20.6304	18.0104
					198	20.5991	17.983
					199	20.6226	18.0036
					200	20.5912	17.9761
					201	20.6458	18.0238
					202	20.5807	17.9669
					203	20.5745	17.9616
					204	20.5822	17.9683
					205	20.6517	18.029
					206	20.6563	18.033
					207	20.6035	17.9869
					208	20.6553	18.0321
					209	20.5803	17.9666
					210	20.6193	18.0007
					211	20.5649	17.9532
					212	20.6109	17.9933
					213	20.6081	17.9909
					214	20.6373	18.0164
					215	20.6056	17.9887
					216	20.6017	17.9853
					217	20.5958	17.9802
					218	20.5775	17.9642
					219	20.6013	17.9849
					220	20.6496	18.0271
					221	20.6135	17.9956
					222	20.5687	17.9565
					223	20.5959	17.9802
					224	20.5901	17.9751
					225	20.5807	17.9669
					226	20.5969	17.9811
					227	20.6455	18.0235
					228	20.5782	17.9648
					229	20.5718	17.9592
					230	20.6092	17.9918
					231	20.6343	18.0138
					232	20.5984	17.9824
					233	20.5966	17.9808
					234	20.6493	18.0268
					235	20.5892	17.9744
					236	20.6403	18.019
					237	20.6101	17.9926
					238	20.5802	17.9665
					239	20.5724	17.9597
					240	20.6364	18.0156
					241	20.6103	17.9928
					242	20.6322	18.0119
					243	20.6577	18.0341
					244	20.5794	17.9658
					245	20.5806	17.9668
					246	20.6167	17.9983
					247	20.6492	18.0267
					248	20.5895	17.9747
					249	20.5968	17.981
					250	20.5715	17.959
					251	20.5843	17.9701
					252	20.6008	17.9845
					253	20.5724	17.9597
					254	20.6555	18.0322
					255	20.6378	18.0168
					256	20.6211	18.0022
					257	20.6007	17.9844
					258	20.6408	18.0194
					259	20.5855	17.9711
					260	20.6065	17.9895
					261	20.5748	17.9618
					262	20.6507	18.0281
					263	20.6579	18.0343
					264	20.6381	18.0171
					265	20.61	17.9925
					266	20.5968	17.981
					267	20.6503	18.0277
					268	20.6473	18.0251
					269	20.6352	18.0146
					270	20.6219	18.0029
					271	20.6227	18.0036
					272	20.6193	18.0007
					273	20.623	18.0039
					274	20.578	17.9646
					275	20.5611	17.9499
					276	20.6088	17.9914
					277	20.6009	17.9845
					278	20.578	17.9646
					279	20.5755	17.9625
					280	20.6211	18.0022
					281	20.5741	17.9612
					282	20.6244	18.0051
					283	20.5675	17.9554
					284	20.649	18.0266
					285	20.6373	18.0163
					286	20.5604	17.9492
					287	20.6154	17.9972
					288	20.65	18.0274
					289	20.5743	17.9613
					290	20.5944	17.979
					291	20.5879	17.9733
					292	20.6551	18.0319
					293	20.6595	18.0358
					294	20.57	17.9576
					295	20.6145	17.9964
					296	20.6137	17.9958
					297	20.6118	17.9941
					298	20.5622	17.9508
					299	20.6206	18.0018
					300	20.6129	17.9951
					301	20.862	18.2126
					302	20.8384	18.1919
					303	20.8368	18.1905
					304	20.8138	18.1705
					305	20.8746	18.2235
					306	20.8685	18.2182
					307	20.8842	18.2319

## Sheet: Figure 4a
ToF-SIMS
FTO/NiMgLiO/MAPbI/PCBM/BCP/Ag （Fresh）
Sputtering Time (s)	Intensity (Counts)
	Ag-	I-	PbI-	Sn-	Ni+	I2-
0	42793.1	376	0	--	--	24.724
3	40159.6	390	0	--	--	22.0881
6	40882.9	365	0	--	0	18.0036
9	41157.1	400	0	--	0	13.0017
12	40266	355	0	--	0	21.0045
15	39227.9	423	0	--	0	18.0033
18	39199.8	385	0	--	0	15.0023
21	39290	413.994	0	--	1.00001	14.002
24	38512.6	394.415	0	--	0	16.0026
27	39745.8	404.231	0	--	0	17.0033
30	39410.6	372.407	0	--	0	9.00082
33	39625.3	332.147	0	--	1.00001	20.0041
36	39108.6	325.08	0	--	1.00001	16.0029
39	38629.6	288.859	0	--	0	19.0037
42	38929.6	301.932	0	--	0	19.0037
45	39246.1	308.997	0	--	0	18.0037
48	39393.2	279.795	0	--	1.00003	16.0026
51	39004	290.866	0	--	0	19.0037
54	39345.3	259.704	0	--	0	11.0013
57	39972.3	262.721	0	--	0	9.00082
60	39927.9	257.696	0	--	1.00003	18.0033
63	41743.4	255.679	0	--	0	6.00041
66	41002.5	205.429	0	--	0	19.0039
69	39077.8	226.526	0	--	2.00004	18.0035
72	35097.9	211.464	0	--	0	21.0051
75	25180.3	234.564	0	--	2.00006	19.0037
78	13655.6	223.512	0	--	1.00003	25.0132
81	9435.64	238.592	0	--	0	18.0158
84	7842.73	218.506	0	--	1.00003	22.0428
87	6902.58	217.498	0	--	0	18.1078
90	5951.55	248.649	0	--	0	23.108
93	5085.32	264.772	0	--	1.00007	23.114
96	3924.76	315.044	0	--	1.00005	23.079
99	3083.81	369.432	0	--	2.00014	21.0313
102	2273.84	398.641	0	--	0	12.0196
105	1792.28	373.453	0	--	1.00001	18.0081
108	1483.18	309.982	0	--	1.00003	14.0028
111	1258.01	256.679	0	--	1.00001	6.00059
114	1091.02	210.463	0	--	3.00011	10.0016
117	985.845	174.314	0	--	2.00004	7.00062
120	848.278	133.18	0	--	1.00003	13.0022
123	774.093	141.204	0	--	1.00003	5.00048
126	652.322	160.261	0	--	0	7.00072
129	568.284	143.211	0	--	0	8.00167
132	503.571	124.157	0	--	1.00005	6.00094
135	420.805	126.164	0	--	1.00001	7.00086
138	364.354	149.226	0	--	1.00003	6.00077
141	334.14	171.298	0	--	1.00009	12.0017
144	283.818	179.33	0	--	4.00024	6.00087
147	243.611	214.467	0	--	2.00006	10.0012
150	248.628	195.393	0	--	1.00005	9.00164
153	180.334	221.503	0	--	2.00008	11.0017
156	175.316	260.69	0	--	1.00001	11.0024
159	165.281	263.706	0	--	1.00001	9.00152
162	126.166	326.079	0	--	2.00012	10.0019
165	104.11	346.238	0	--	0	9.00198
168	97.0959	349.238	0	--	0	7.0007
171	97.0958	423.822	0	--	4.00031	6.00081
174	81.0668	441.99	0	--	0	6.0009
177	81.0668	567.272	0	--	2.00004	12.0022
180	58.0342	631.033	0	--	0	8.00149
183	61.0379	760.874	0	--	0	14.0034
186	50.0254	897.152	0	--	0	9.0015
189	48.0235	922.605	0	--	2.0002	9.0015
192	38.0155	1072.63	0	--	2.00008	6.00071
195	38.0147	1320.58	0	--	0	10.0018
198	29.0086	1527.57	0	--	0	14.0024
201	37.0147	1809.99	0	--	3.00019	19.0055
204	33.0111	2080.41	0	--	1.00005	21.0053
207	28.0085	2669.2	1.00001	--	2.00004	12.0022
210	30.0092	3264.02	0	--	4.00016	23.0072
213	15.0023	4067.81	0	--	4.00033	28.0098
216	19.0041	5019.93	0	--	1.00003	29.01
219	27.0074	6047.6	0	--	0	30.0126
222	14.002	7440.84	1.00001	--	2.00008	34.018
225	13.0017	9514.17	0	--	1.00001	64.045
228	18.0033	11306.6	2.00004	--	5.00025	67.0484
231	11.0015	14055.5	0	--	0	63.0421
234	12.0015	17355.2	5.00025	--	1.00011	69.0575
237	12.0017	21416.7	4.00016	--	0	105.125
240	11.0012	28225.8	6.00037	--	2.00004	147.225
243	0	33689.6	4.00016	--	1.00003	157.254
246	0	40847.5	3.00009	--	0	170.302
249	0	49102.9	4.00016	--	0	238.583
252	0	58957.2	3.00009	--	1.00003	265.717
255	0	71886.7	2.00002	--	2.00008	328.105
258	0	85197.8	6.00037	--	1.00001	340.202
261	0	101608	10.001	--	0	412.736
264	0	121207	18.0033	--	1.00009	423.832
267	0	142803	14.002	--	0	520.759
270	0	165674	10.001	--	3.00019	659.465
273	0	193433	14.002	--	1.00005	742.644
276	0	226396	39.0155	--	0	1012.49
279	0	254272	38.0147	--	2.00016	1141.22
282	0	264986	37.0139	--	1.00001	1221.19
285	0	273942	41.0171	--	1.00003	1481.12
288	0	279243	49.0244	--	0	1582.29
291	0	282381	66.0443	--	0	1735.55
294	0	282491	74.0558	--	2.00004	2011.85
297	0	282641	71.0513	--	1.00003	2375.66
300	0	282852	89.0807	--	1.00001	2473.45
303	0	287518	110.123	--	0	2842.91
306	0	283461	119.144	--	2.0001	3420.64
309	0	286870	130.17	--	2.00004	3606.47
312	0	286115	137.191	--	3.00015	3951.85
315	0	285152	159.258	--	4.0002	4433.33
318	0	287647	198.4	--	3.00015	4746.03
321	0	289166	203.416	--	0	5315.91
324	0	285960	239.583	--	2.00012	6105.17
327	0	291145	255.664	--	0	6783.73
330	0	299606	291.854	--	0	7788.44
333	0	295811	318.026	--	4.00022	8229.65
336	0	292527	375.43	--	1.00005	8637.86
339	0	298148	432.871	--	0	9589.11
342	0	290191	429.861	--	2.0002	10250
345	0	289843	460.146	--	1.00001	12064.3
348	0	286873	528.834	--	1.00001	12627.6
351	0	301507	600.644	--	2.0001	13313.7
354	0	286948	660.398	--	1.00001	14680
357	0	285599	672.581	--	1.00001	15902.7
360	0	289638	795.401	--	0	16738.5
363	0	296373	852.347	--	1.00001	17786.9
366	0	289537	924.586	--	0	20751.7
369	0	292692	941.969	--	0	21294.8
372	0	291798	1050.14	--	0	22514.2
375	0	292455	1123.71	--	2.00004	24118.1
378	0	296276	1136.02	--	1.00005	26563.9
381	0	288113	1384.31	--	1.00001	27427.1
384	0	287524	1433.68	--	1.00003	29210.5
387	0	287511	1556.38	--	1.00003	34008.6
390	0	289637	1596.53	--	2.00008	34107.6
393	0	295464	1648.24	--	2.00012	35000.4
396	0	292645	1730.95	--	1.00003	37405.3
399	0	291748	1735.23	--	0	40484.8
402	0	292187	1977.24	--	0	42648.8
405	0	293190	1876.32	--	0	44705.7
408	0	287063	1985.49	--	0	52290
411	0	291073	2084.51	--	0	53701.7
414	0	285976	2091.65	--	1.00001	54325.1
417	0	285101	2242.34	--	0	55298.3
420	0	287180	2250.66	--	3.00009	58343.4
423	0	286478	2367.06	--	3.00009	60826.2
426	0	288760	2474.06	--	1.00003	66680.7
429	0	288028	2438.25	--	0	71057.2
432	0	290322	2393.3	--	2.00004	72449.1
435	0	298634	2453.07	--	0	74944.3
438	0	294865	2501.45	--	1.00001	77982.1
441	0	289463	2855.03	--	0	80303.5
444	0	289600	2832.04	--	2.00008	84711.4
447	0	297188	2806.35	--	0	92642
450	0	289643	2859.33	--	1.00001	97169.5
453	0	291779	2842.35	--	2.00008	101249
456	0	297414	2877.48	--	0	102277
459	0	294954	2747.26	--	0	105652
462	0	289511	2860.44	--	1.00001	108233
465	0	291239	2922.11	--	0	112149
468	0	288741	2904.03	--	0	115179
471	0	292327	2933.61	--	0	118542
474	0	290279	3022.66	--	1.00001	124291
477	0	301514	2909.21	--	0	126384
480	0	287774	2957.86	--	0	136825
483	0	288783	2826.54	--	0	135468
486	0	290602	2783.27	--	1.00001	141730
489	0	289215	2750.54	--	1.00001	140257
492	0	291305	2736.6	--	1.00001	142275
495	0	286571	2622.71	--	0	140017
498	0	288334	2587.86	--	0	142172
501	0	289188	2547.8	--	0	145355
504	0	292424	2520.43	--	0	146384
507	0	295073	2613.05	--	0	147163
510	0	299131	2483.65	--	0	148289
513	0	290540	2380.55	0	0	161663
516	0	290928	2296.65	0	0	156393
519	0	304335	2119.98	1.00003	0	150206
522	0	290436	2056.27	1.00001	0	146544
525	0	287887	2193.1	1.00001	0	147134
528	0	295641	1963.58	1.00001	0	145508
531	0	291528	1885.6	0	0	154410
534	0	292126	1929.34	0	0	146285
537	0	287805	1743.56	0	0	144444
540	0	288651	1811.91	0	0	141380
543	0	299262	1707.24	1.00001	0	138431
546	0	291401	1661.67	0	0	136917
549	0	286051	1644.17	0	0	134816
552	0	287930	1563.52	0	1.00001	132079
555	0	303249	1572.81	0	0	130655
558	0	295508	1702.03	0	1.00001	128975
561	0	288058	1550.03	0	8.00065	128168
564	0	287733	1417.23	0	7.0005	134362
567	0	304167	1461.39	3.00009	14.002	125592
570	0	297664	1463.31	3.00009	12.0015	123233
573	0	292693	1448.04	2.00004	24.0059	120509
576	0	289206	1482	6.00037	40.0171	122913
579	0	288860	1589.36	6.00037	48.0235	118090
582	0	289070	1505.72	8.00098	82.0685	115242
585	0	289914	1401.56	29.0097	141.206	120976
588	0	298777	1428.33	32.0111	178.323	114752
591	0	292282	1455.15	46.0243	219.494	108361
594	0	282273	1420	67.0484	327.086	103929
597	0	285292	1336.58	92.0956	432.901	100869
600	0	291474	1586.78	149.235	557.146	94210.6
603	0	287224	1552.87	172.316	751.734	84446.2
606	0	296093	1535.12	270.8	998.085	100830
609	0	291066	1464.08	374.491	1382.28	93161.3
612	0	289902	1444.52	491.579	1620.42	84632.8
615	0	289334	1422.68	623.14	2141.09	77987.6
618	0	305404	1327.27	920.862	2654.51	71698
621	0	295710	1287.18	1135.5	3314.41	63926.8
624	0	298038	1258.27	1512.83	3880.45	57049.1
627	0	293771	1161	1795.29	4685.99	50176.9
630	0	294494	1071.19	2353.88	5345.85	44192.9
633	0	291026	920.205	2916.14	6344.16	40430.6
636	0	289808	884.439	3334.85	6976.65	34401.7
639	0	290002	819.382	3868.24	7786.1	29145.1
642	0	291692	705.75	4710.67	8610.7	26616.8
645	0	293917	663.187	5265	9061.59	21840.7
648	0	285040	515.52	5710.71	9457.57	18554.3
651	0	296349	434.802	6473.5	9974.5	16104.2
654	0	292054	404.563	6876.26	10168	13566.5
657	0	297621	374.345	7332.61	10124.9	11415
660	0	291227	344.122	7618.21	9991.65	9408.7
663	0	289898	283.785	8090.36	9918.11	8343.77
666	0	297649	302.855	8438.75	9943.88	7089.74
669	0	296864	248.588	9097.98	10088.9	6411.88
672	0	292909	264.669	8315.35	8528.3	7416.21
675	0	290234	233.512	10097.6	10144.1	6174.03
678	0	291159	171.267	10420	9838.7	5392.42
681	0	295262	191.348	10660.8	9776.64	4644.71
684	0	289228	171.272	11205.9	9463.65	4173.42
687	0	298042	172.288	11370.9	9468.5	3771.06
690	0	286913	146.2	12040.8	9223.39	3400.14
693	0	286146	133.173	12531.9	9356.7	3222.42
696	0	293135	126.148	12468.5	8603.16	2823.57
699	0	287051	116.122	12733.6	8336.03	2617.69
702	0	288465	116.128	12454.1	8032.45	2536.41
705	0	282624	100.091	13089.3	7910.65	2210.01
708	0	287020	101.096	13007	7692.24	2011.65
711	0	285725	80.0595	12979.5	7293.73	1897.18
714	0	291631	84.0659	13078.5	6884.83	1773.68
717	0	289327	88.071	13085.2	6667.87	1728.09
720	0	289936	79.0589	13738.1	6745.53	1647.33
723	0	282280	78.0545	13324.4	6126.56	1479.03
726	0	285490	75.0538	14313.7	6405.01	1526.52
729	0	283607	67.0417	13479.7	5683.75	1327.8
732	0	287886	50.0229	13734.4	5647.6	1329.85
735	0	285627	58.0302	13724.3	5373.21	1242.6
738	0	285346	52.025	13186.3	4980.08	1100.22
741	0	281353	44.0183	13147.3	4822.2	1102.29
744	0	283216	42.0143	13333.5	4413.52	947.079
747	0	285319	45.0188	13077	4193.03	949.153
750	0	282679	43.0161	12841.4	4105.07	915.491
753	0	283399	47.0217	12719.7	3847.91	838.106
756	0	282797	41.014	12638.2	3667.56	785.269
759	0	282148	34.0105	12633.7	3661.1	768.984
762	0	282133	37.0109	12396.6	3301.5	724.311
765	0	283157	26.0062	12979.1	3194.79	724.328
768	0	281357	36.0123	12789	3077.55	695.903
771	0	281272	22.0041	12300.8	2785.63	631.046
774	0	281257	34.0098	12156.3	2594.33	602.692
777	0	281835	32.0102	11658.5	2618.53	590.546
780	0	280055	28.0077	12760.5	2482.76	582.449
783	0	280384	33.0092	12732.8	2535.46	584.496
786	0	280038	32.0091	11840.3	2227.82	517.727
789	0	279577	22.004	11508.8	2017.86	501.579
792	0	279531	27.007	11396.7	1952.38	456.11
795	0	279545	33	11663.9	1891.95	401.652
798	0	279494	28	11791.7	1785.02	433.919

## Sheet: Figure 4b
ToF-SIMS
FTO/NiMgLiO/MAPbI/PCBM/BCP/Ag （Aged）
Sputtering Time (s)	Intensity (Counts)
	Ag-	I-	PbI-	Sn-	Ni+	I2-
0	58861.5	3872.32	0	--	--	16.0029
3	53378.7	3107.6	0	--	--	164.317
6	52761.3	2786.85	0	--	--	81.0841
9	51566.2	2526.32	0	--	--	123.165
12	50747.5	2798.45	0	--	--	108.122
15	56903	2491.36	0	--	--	84.0735
18	54261.6	2368.24	0	--	--	87.0819
21	53135.1	2290.74	0	--	--	72.0596
24	52667.9	2158.85	0	--	--	79.0645
27	53439	2306.48	0	--	--	84.0751
30	52454.4	2340.92	0	--	--	78.0642
33	54147.7	2293.84	0	--	--	82.0688
36	53072.5	2310.7	0	--	--	79.0657
39	53246.9	2370.54	0	--	--	79.0652
42	52876.1	2409.26	0	--	--	94.0902
45	53074.8	2389.43	0	--	--	89.0843
48	53351.1	2400.08	0	--	--	58.0381
51	53259.9	2471.27	0	--	--	89.081
54	53073.8	2437.78	0	--	--	73.0584
57	52937	2637.8	0	--	--	74.0558
60	52721.4	2751.71	0	--	--	75.0582
63	54294.6	2806.86	0	--	--	89.0821
66	54184.4	2926.83	0	--	--	79.0676
69	54516.9	3107.5	0	--	--	91.0876
72	54123.2	3367.29	0	--	--	109.126
75	54765.9	3458.19	0	--	--	115.139
78	53552.4	4404.78	0	--	--	131.178
81	51129.4	6513.29	0	--	--	115.138
84	32220.3	8145.31	0	--	--	140.21
87	15116.1	9508.25	0	--	--	139.21
90	11028.1	10252.5	0	--	--	126.163
93	10180.6	9214.31	0	--	--	148.227
96	9559.37	7647.21	0	--	--	185.356
99	9137.66	6162.35	0	--	--	268.745
102	8052.98	5514.28	0	--	--	342.24
105	6895.04	5314.89	0	--	--	447.055
108	6139.02	5264.31	0	--	--	455.127
111	5124.26	5242.17	0	--	--	479.365
114	4478.11	5372.29	0	--	--	383.525
117	4130.89	5814.16	0	--	--	354.299
120	3765.79	6008.76	0	--	--	354.283
123	3582.51	6327.88	0	--	--	414.77
126	3290.88	7019.62	0	--	--	342.195
129	3281.23	7361.07	0	--	--	419.814
132	2924.29	7759.94	0	--	--	431.918
135	2679.8	8084.47	0	--	--	375.459
138	2576.36	8399.05	0	--	--	340.197
141	2437.5	9191.21	0	--	--	343.243
144	2325.19	9456.16	0	--	--	308.986
147	2029.32	9757.7	0	--	--	272.785
150	1965.87	10496	6.00024	--	--	269.78
153	1809.07	11243.2	5.00023	--	--	276.812
156	1749.82	12870.6	3.00009	--	--	267.744
159	1793.36	13406.6	6.00033	--	--	255.686
162	1612.19	14063.9	6.00031	--	--	245.638
165	1498.67	14882.8	5.00017	--	--	254.687
168	1474.94	16233.2	1.00001	--	--	255.665
171	1331.88	17828.2	5.00025	--	--	262.722
174	1277.46	19685.5	8.00063	--	--	276.803
177	1226.19	21416.8	9.00082	--	--	284.836
180	1176.05	23597.8	4.00016	--	--	257.696
183	1139.11	26454.7	7.0005	--	--	244.624
186	1061.4	29529.5	7.00044	--	--	268.761
189	1013.41	32822.3	6.00037	--	--	279.831
192	1020.56	38819.5	10.0008	--	--	283.857
195	960.32	43679.9	4.00016	--	--	278.8
198	899.193	49516.1	4.00016	--	--	293.893
201	930.757	58012.8	9.0008	--	--	332.139
204	843.191	67651.5	8.00063	--	--	377.47
207	833.036	77257.3	2.00004	--	--	351.283
210	779.159	92448.4	5.00025	--	--	360.327
213	743.596	109016	11.0012	--	--	367.392
216	749.688	125407	8.00053	--	--	390.577
219	682.72	146597	9.00082	--	--	478.325
222	611.816	172198	14.002	--	--	492.479
225	606.729	199025	12.0015	--	--	486.455
228	643.199	237578	22.0047	--	--	544.071
231	563.226	241633	17.0029	--	--	618.898
234	499.53	266595	16.0026	--	--	669.599
237	472.262	276623	18.0033	--	--	697.96
240	508.632	278848	24.0059	--	--	741.594
243	524.792	281022	19.0033	--	--	941.012
246	468.223	280860	21.0045	--	--	960.398
249	424.838	283477	41.0171	--	--	1075.77
252	427.883	281800	51.0256	--	--	1173.98
255	423.831	282843	63.0404	--	--	1331.99
258	419.788	283062	65.0419	--	--	1499.71
261	417.77	285264	67.0457	--	--	1709.52
264	392.572	284941	64.0417	--	--	1873.36
267	378.463	282883	77.0591	--	--	2086.85
270	348.231	284507	97.0938	--	--	2226.86
273	357.295	288375	94.0899	--	--	2307.54
276	338.161	286733	102.106	--	--	2709.49
279	304.956	287545	111.125	--	--	2835.39
282	302.932	288922	145.211	--	--	3258.79
285	276.778	285603	156.248	--	--	3846.92
288	270.746	285913	173.305	--	--	3892.36
291	284.824	289940	212.454	--	--	4294.5
294	292.877	286228	238.578	--	--	4637.38
297	246.625	291905	259.685	--	--	4930.77
300	273.772	288899	230.54	--	--	5902.03
303	210.458	297842	275.767	--	--	6179.31
306	202.416	296848	305.944	--	--	6503.46
309	206.437	296371	351.239	--	--	7341.52
312	205.431	290004	418.762	--	--	7575.15
315	177.325	292287	399.613	--	--	8176.76
318	198.402	298761	527.815	--	--	8987.72
321	158.258	287320	538.933	--	--	9617.33
324	149.226	287106	616.854	--	--	10346.2
327	169.291	292902	637.111	--	--	11543.1
330	164.274	291040	658.377	--	--	11816.3
333	142.206	283428	695.902	--	--	12955.7
336	150.229	305129	810.615	--	--	14097.5
339	149.226	295050	853.326	--	--	14756.6
342	163.271	291074	956.237	--	--	15980.9
345	131.178	295123	978.656	--	--	16875.6
348	128.172	288927	1073.64	--	--	18769.8
351	129.17	303828	1102.25	--	--	18870.7
354	123.154	297816	1166.68	--	--	20695.3
357	85.0738	302955	1260.01	--	--	21075.8
360	109.121	290287	1189.22	--	--	22076.1
363	108.12	296103	1444	--	--	22982.4
366	100.103	290211	1615.19	--	--	26486.4
369	100.102	285246	1691.7	--	--	26164.1
372	106.114	287764	1781.88	--	--	27609.6
375	106.114	285112	1787.01	--	--	29392.2
378	90.0843	289952	1806.69	--	--	31857.5
381	104.11	291356	2063.71	--	--	32985
384	113.132	292193	2215.08	--	--	37774.5
387	108.121	288682	2243.3	--	--	37953.9
390	94.0901	294958	2492.03	--	--	39757.5
393	86.0753	285341	2786.02	--	--	41686.5
396	99.0998	286289	2565.8	--	--	44049
399	77.0604	287181	2743.08	--	--	46764.6
402	85.0737	291100	2788.52	--	--	49091.3
405	94.0919	293530	2814.95	--	--	53153.7
408	89.0825	284808	3129.46	--	--	54974.3
411	81.0685	284531	3149.61	--	--	59159.9
414	99.0998	287821	3369.58	--	--	61880.8
417	82.0685	285985	3458.72	--	--	64245.8
420	50.0265	298219	3426.5	--	--	68017.6
423	72.0528	289451	3365.46	--	--	71318.2
426	63.0406	298710	3661.96	--	--	73995.3
429	76.0588	289160	3824.69	--	--	76199.6
432	51.0265	290939	3879.11	--	--	88021.5
435	55.0324	291449	3881.05	--	--	88476.7
438	53.0286	290744	3863.66	--	--	91158.6
441	56.0319	291704	3962.32	--	--	93357.3
444	58.0342	289104	4016.55	--	--	99762.5
447	46.0215	283364	3998.05	--	--	106885
450	46.0222	289083	4117.15	--	--	114810
453	60.0379	295936	3863.64	--	--	110010
456	46.0225	289800	4026.18	--	--	114980
459	35.0132	294024	3952.59	--	--	119558
462	34.0118	297603	4167.58	--	--	135702
465	41.0171	301867	4230.82	--	--	132372
468	35.0125	292614	4182.76	--	--	134584
471	24.0059	293988	4080.55	--	--	137265
474	33.0111	286750	4174.33	--	--	140147
477	35.0125	293564	3962.12	--	--	147597
480	28.008	282810	4140.13	--	--	161801
483	22.0049	293314	3981.93	--	--	162562
486	24.0059	302413	3900.56	--	--	162616
489	25.0064	313623	3829.26	--	--	163712
492	19.0037	297379	4192.55	--	--	168158
495	21.0045	282366	4293.98	--	--	166146
498	18.0033	290415	4064.28	--	--	175766
501	19.0039	290731	3960.84	--	--	170968
504	16.0026	295925	4020.93	--	--	176402
507	17.0029	288671	3898.34	--	--	180747
510	18.0033	299635	3699.44	--	--	182228
513	15.0023	306298	3583.37	--	--	182926
516	16.0026	292179	3559.76	--	--	180962
519	14.002	303854	3380.47	0	0	191609
522	17.0029	288376	3322.78	0	0	190469
525	17.0029	296648	3191.26	0	0	185813
528	14.002	287510	3151.74	1.00001	0	180473
531	8.00065	293776	3111.21	0	0	192737
534	7.0005	293852	2913.5	0	1.00001	187205
537	7.0005	288830	3065.29	1.00001	1.00003	184915
540	6.00037	293925	2861.37	0	2.00004	184185
543	6.00037	297208	2729.29	0	0	180715
546	9.00082	292035	2663.66	1.00001	8.00065	175784
549	9.00082	298657	2697.58	0	3.00009	179462
552	4.00016	286520	2647.96	0	7.00064	174175
555	9.00082	293724	2638.43	1.00001	8.00065	167218
558	7.0005	288077	2579.34	3.00009	17.0029	184978
561	8.00065	310620	2388.98	2.00004	32.0111	178138
564	4.00016	301948	2412.97	5.00025	36.0132	173090
567	8.00065	302324	2504.67	9.00082	53.0286	169584
570	0	289261	2535.92	8.00098	78.0635	168154
573	0	289986	2490.87	14.0026	109.123	164322
576	0	291538	2426.69	30.0098	146.217	162357
579	0	289241	2471.65	40.0163	215.476	178234
582	0	292759	2410.87	55.0308	268.739	175979
585	0	290190	2433.49	82.0718	383.508	170796
588	0	289966	2493.61	115.149	496.509	173411
591	0	303221	2472.15	144.217	661.43	185175
594	0	299160	2448.33	208.475	841.174	175289
597	0	291822	2390.17	283.853	1106.45	169311
600	0	300023	2413.18	387.588	1377.11	177350
603	0	288979	2476.45	499.649	1584.29	168352
606	0	289815	2515.54	685.944	2220.45	163417
609	0	302248	2426.31	880.04	2537.43	162602
612	0	286689	2256.74	1046.57	3004.02	157704
615	0	291896	2314.2	1332.38	3614.72	155537
618	0	294220	2127.53	1744.45	4183.27	150885
621	0	293795	1969.3	2112.82	4669.29	144606
624	0	299835	1955.26	2354.42	5470.9	139697
627	0	292119	1839.78	2835.66	6297.04	133519
630	0	295892	1720.51	3187.6	6642.69	138124
633	0	292563	1428.75	3651.8	6981.41	126433
636	0	290905	1322.05	4184.52	7559.31	117997
639	0	288525	1342.31	4720.54	8153.71	111372
642	0	302964	1178.43	5279.17	8767.43	105309
645	0	288867	1070.01	5884.69	9029.32	95212.2
648	0	303869	1040.53	6536.4	9249.52	88802.8
651	0	293648	971.129	7123.28	9731.75	88731
654	0	297367	853.915	7751.04	9880.04	78663.4
657	0	298703	778.732	8204.09	9996.1	70322
660	0	294900	740.251	8872.25	10171.7	63644.6
663	0	288452	659.179	9413.88	9984.53	57491.1
666	0	293362	608.601	9906.89	10422.7	51747.4
669	0	289813	592.371	10285.1	10189.4	46714.8
672	0	288937	530.702	10803.4	10129.9	41320
675	0	288971	485.218	11523.1	10326.1	37321.1
678	0	294688	443.885	11669.7	10110	33543.4
681	0	287558	464.052	12050.2	9797.18	29228.9
684	0	289690	410.655	12654.1	9741.07	26797.8
687	0	291370	419.646	12953.2	9526.73	24423.4
690	0	288116	352.149	12578.8	8879.52	22916.9
693	0	288234	349.157	13870.4	9177.35	20020.5
696	0	294996	330.04	14095.5	8997.68	18207.8
699	0	291431	290.816	14162.8	8965.27	16729.4
702	0	287363	271.704	14257	8839.7	14751.6
705	0	288486	300.878	14442	8542.86	13832.6
708	0	291924	262.637	14853.1	8348.88	12995.2
711	0	292373	270.695	14843.9	7983.01	12095.8
714	0	289319	230.494	15033.8	7547.65	11091.1
717	0	288704	217.462	15091.2	7444.49	10117.7
720	0	287243	196.367	15083.8	7137.27	9248.26
723	0	284081	215.439	15391.9	7025.23	8312.97
726	0	285019	179.305	15194.5	6806.51	7826.28
729	0	285080	159.236	15734.7	6547.76	7620.46
732	0	288965	176.304	15327.2	6385.63	7301.59
735	0	287459	164.257	15537.9	6187.93	6449.46
738	0	286546	166.26	15757.6	5798.02	5949.03
741	0	284078	148.202	15416.5	5658.57	5580.51
744	0	284943	131.168	16254	5729.68	5191.81
747	0	283247	143.191	15762.8	5335.37	4761.57
750	0	283788	136.178	15614.5	5124.48	4384.99
753	0	283926	148.211	15474.9	4794.61	4149.45
756	0	283842	115.122	15219.2	4587.68	4247.38
759	0	282323	112.119	15072.9	4522.95	3902.2
762	0	282265	127.148	15029	4201.74	3637.35
765	0	283557	106.105	14804.5	4145.4	3472.98
768	0	282280	111.12	14999.8	4028.91	3089.18
771	0	281324	92.0787	14824.9	3775.83	2939.27
774	0	282066	79.0599	14902.6	3608.41	2868.19
777	0	281257	84.0668	14590.8	3391.49	2667.15
780	0	281362	77.0546	14902.5	3172.26	2480.65
783	0	281332	84.0605	14678.7	3079.48	2391.36
786	0	282044	84.0671	14936.7	3065.78	2228.87
789	0	281311	78.0604	14472.7	2861.81	2102.41
792	0	281876	79.0581	14478.7	2707.26	2080.47
795	0	281856	65.0395	14292.5	2604.87	1810.96
798	0	281842	65.0382	13907.1	2521.69	1745.71

## Sheet: Figure 4c
ToF-SIMS
FTO/NiMgLiO/MAPbI/PCBM/BCP/Bi/Ag （Fresh）
Sputtering Time (s)	Intensity (Counts)
	Ag-	I-	PbI-	Sn-	Ni-	Bi-	I_2-
0	28426	167.04	0	--	9.00131	956	11.5223
3	28423	158.1	0	--	2.00016	943	13.3761
6	28421	169.75	0	--	1.00005	988	10.9029
9	28419	163.37	0	--	2.00012	963	10.284
12	28423	172.02	0	--	3.00015	983	11.7716
15	28423	129.16	0	--	0	973.09	10.7648
18	28443	152.36	0	--	1.00003	983.1	15.7223
21	28539.7	131.04	0	--	2.00004	1003.2	12.6362
24	28837	190.19	0	--	2.00008	1008.55	14.063
27	28926.6	123.81	0	--	4.00026	1017.79	15.7145
30	28704.4	171.213	0	--	3.00009	1032.12	10.6409
33	28333.2	134.912	0	--	0	1043.48	12.5427
36	28398.4	151.534	0	--	1.00003	1060.05	12.389
39	28752.6	130.713	0	--	2.00004	1079.35	13.847
42	28678.3	133.956	0	--	1.00001	1094.31	14.2551
45	28047.2	118.909	0	--	2.00012	1109.34	15.955
48	28853.7	158.225	0	--	1.00003	1119.56	10.2171
51	28525.1	132.954	0	--	2.00004	1116.09	15.2966
54	28329.7	161.113	0	--	4.00024	1128.71	15.9025
57	28345.9	127.723	0	--	1.00003	1140.14	10.0205
60	28311.7	156.497	0	--	2.00006	1186.73	10.3175
63	28158.4	155.562	0	--	3.00013	1146.65	15.1342
66	28549.8	154.401	0	--	3.00015	1232.26	10.6377
69	28117.9	151.631	0	--	1.00001	1235.63	14.9483
72	28604.1	132.394	0	--	1.00003	1379.35	15.7224
75	28253.3	114.673	0	--	0	1405.43	13.7736
78	28418.5	103.915	0	--	0	1364.78	11.9974
81	28416.9	100.493	0	--	1.00001	1459.88	13.5359
84	28590.6	101.862	0	--	2.00004	1573.76	15.5027
87	28728.7	109.09	0	--	0	1626.23	14.5247
90	28692.9	120.84	0	--	1.00001	1632.58	13.227
93	28078.7	139.33	0	--	2.00014	1798.43	15.2837
96	27253.5	150.23	0	--	2.00006	1837.76	15.9145
99	26974.7	178.33	0	--	2.00014	2096.51	14.4689
102	23176.8	192.53	0	--	2.00008	3123.64	11.3363
105	17906.5	200.874	0	--	2.00014	4212.55	10.0035
108	16859.9	189.96	0	--	2.00004	4460.58	12.0535
111	15150.5	164.979	0	--	0	3752.95	11.1415
114	14035	143.227	0	--	0	2903.28	11.8919
117	12757.3	123.059	0	--	2.00004	1936.76	10.4854
120	11019.5	109.692	0	--	0	1353.03	14.2099
123	8441.34	98.252	0	--	2.00004	835.812	10.6502
126	6510.07	84.499	0	--	3.00009	608.222	10.6093
129	5120.82	85.488	0	--	1.00003	418.963	11.3816
132	4064.69	87.304	0	--	1.00005	342.298	15.8947
135	3412.86	89.963	5.00025	--	1.00013	323.181	7.00099
138	3081.61	93.585	5.00025	--	2.00016	303.005	15.0046
141	2878.74	154.65	4.00016	--	2.00008	276.878	16.0036
144	2521.59	284.88	3.00009	--	0	257.716	20.0061
147	2261.23	361.07	7.00029	--	0	222.57	12.002
150	1954.42	432.24	1.00001	--	1.00011	198.461	14.0029
153	1707.38	580.79	5.00023	--	0	207.483	19.0053
156	1603.89	800.79	0	--	3.00021	191.402	17.004
159	1534.71	1002.49	3.00009	--	1.00005	161.303	12.0027
162	1232.35	1263.77	1.00001	--	1.00003	147.265	10.0016
165	1203.69	1712.61	0	--	1.00001	123.18	12.0019
168	980.728	2237.67	1.00001	--	1.00011	139.217	13.0032
171	933.815	2821.39	1.00001	--	2.00008	119.156	18.0055
174	768.984	3545.56	1.00001	--	1.00003	119.173	14.0041
177	746.642	4584.32	0	--	0	78.0747	22.0055
180	585.473	5866.2	0	--	4.0002	75.0751	19.0045
183	483.369	7653.96	0	--	3.00032	64.0487	21.0065
186	537.933	9016.96	0	--	1.00005	70.057	18.0047
189	446.018	11446.2	0	--	3.00021	60.0476	28.01
192	336.147	13955.5	0	--	1.00005	61.0484	29.0107
195	310.12	17151.7	1.00001	--	3.00015	37.017	28.0101
198	270.744	21243.9	1.00001	--	2.0001	27.0102	37.0176
201	226.618	25668.3	1.00001	--	0	36.0169	53.0309
204	191.501	31617.7	2.00004	--	1.00003	29.0133	64.0453
207	168.288	38266.9	2.00004	--	1.00007	25.0094	77.0692
210	124.248	46894.1	0	--	3.00013	25.0079	94.094
213	107.258	55860.8	6.00033	--	1.00003	19.0064	126.164
216	97.222	67146.4	6.00037	--	0	23.0073	148.232
219	85.186	81431.3	2.00004	--	0	18.0062	172.308
222	79.0998	98972.8	2.00004	--	1.00007	16.0088	199.428
225	62.128	114605	5.00025	--	1.00001	15	240.614
228	57.0604	137771	8.00065	--	0	13	296.941
231	46.0455	167420	7.0005	--	1.00001	16	343.223
234	36.0449	191291	6.00037	--	1.00011	17	373.453
237	33.0404	225239	10.001	--	1.00001	14	448.067
240	23.0197	252850	13.0017	--	1.00007	11	556.169
243	17.0225	268170	12.0015	--	1.00009	0	671.592
246	23.0286	275975	15.0023	--	0	0	804.611
249	19.0225	277917	18.0033	--	3.00034	0	887.028
252	20.008	281076	15.0023	--	2.00004	0	1009.31
255	14.0092	281525	34.0118	--	1.00005	0	1139.17
258	11.0118	282058	35.0125	--	2.00012	0	1293.99
261	0	283541	42.018	--	0	0	1540.03
264	0	282229	43.0186	--	5.00036	0	1662.86
267	0	285723	57.0331	--	2.00008	0	1971
270	0	284650	43.0188	--	1.00003	0	2202.66
273	0	283538	72.0528	--	0	0	2424.93
276	0	286966	54.0287	--	0	0	2688.36
279	0	286797	90.0825	--	1.00001	0	3478.52
282	0	284056	101.104	--	1.00001	0	3568.7
285	0	286230	120.147	--	0	0	4019.03
288	0	287414	116.137	--	1.00001	0	4236.83
291	0	287438	121.147	--	4.00016	0	4939.29
294	0	286308	157.251	--	0	0	5711.45
297	0	290780	176.316	--	2.0001	0	6121.33
300	0	288319	236.568	--	1.00001	0	7154.69
303	0	287458	271.75	--	1.00009	0	7554.08
306	0	287500	278.781	--	2.00008	0	8196.23
309	0	292453	317.015	--	3.00019	0	9009.08
312	0	287434	347.224	--	0	0	10043.1
315	0	290615	369.377	--	1.00003	0	10618.1
318	0	290941	415.753	--	1.00005	0	11779
321	0	295780	474.281	--	1.00001	0	12878.3
324	0	298683	558.151	--	0	0	14249
327	0	301051	609.742	--	0	0	15305.3
330	0	294292	623.943	--	0	0	16776.5
333	0	291796	701.989	--	0	0	17876.4
336	0	296306	779.142	--	1.00001	0	19789.9
339	0	290696	875.735	--	3.00009	0	21115.1
342	0	288089	915.451	--	2.00022	0	22375.5
345	0	296588	1058.28	--	0	0	23810.8
348	0	289307	1099.16	--	0	0	25491.1
351	0	290143	1185.11	--	3.00009	0	27373.4
354	0	290112	1406.89	--	3.00021	0	30150.8
357	0	289040	1365.72	--	3.00021	0	31388.5
360	0	286612	1446	--	0	0	33447
363	0	289036	1663.85	--	0	0	35701
366	0	289955	1735.17	--	1.00003	0	37296.7
369	0	293288	1791.17	--	2.0001	0	39986.9
372	0	291468	1903.34	--	2.00008	0	42562.7
375	0	293383	1973	--	0	0	44993.9
378	0	289195	2131.5	--	1.00001	0	48165.9
381	0	289718	2269.53	--	2.00004	0	52793.1
384	0	300137	2138.69	--	1.00001	0	53496.5
387	0	288653	2223.32	--	2.00004	0	55486.3
390	0	292641	2277.98	--	0	0	57740.9
393	0	300993	2431.06	--	1.00001	0	60877.8
396	0	291258	2452.03	--	2.00004	0	64506.6
399	0	292323	2614.19	--	0	0	69242.9
402	0	296134	2604.64	--	1.00003	0	72699.4
405	0	298445	2734.57	--	2.00004	0	77239.9
408	0	296091	2782.17	--	0	0	80434.8
411	0	292551	2894.48	--	0	0	84734.4
414	0	289259	2995.37	--	1.00001	0	91367.9
417	0	288052	2970.83	--	1.00001	0	96320
420	0	291135	3169.93	--	1.00001	0	103873
423	0	289107	3302.4	--	1.00001	0	105014
426	0	289386	3145.2	--	1.00001	0	106293
429	0	299251	3199.79	--	0	0	113427
432	0	294176	3394.5	--	1.00001	0	116689
435	0	291407	3392.21	--	1.00001	0	121660
438	0	285727	3359.04	--	2.00004	0	126069
441	0	289742	3398.72	--	0	0	129748
444	0	300774	3428.58	--	1.00003	0	133643
447	0	293377	3308.87	--	0	0	135746
450	0	289914	3814.88	--	0	0	146445
453	0	291790	3855.11	--	0	0	154531
456	0	292006	3944.88	--	1.00001	0	157417
459	0	287943	3873.37	--	1.00001	0	156859
462	0	288887	3919.05	--	1.00001	0	162174
465	0	306019	3848.46	--	0	0	166486
468	0	291206	3823.77	--	0	0	168778
471	0	295069	3799.9	--	0	0	173586
474	0	296169	3760.17	--	0	0	173511
477	0	295518	3652.3	--	0	0	174239
480	0	287190	3606.91	--	0	0	174763
483	0	283181	3598.42	--	0	0	178741
486	0	290045	3580.1	--	0	0	180868
489	0	293103	3519	--	0	0	179871
492	0	290927	3482.25	--	0	0	180778
495	0	288173	3336.6	--	0	0	180017
498	0	285110	3207.19	--	0	0	176823
501	0	295283	3212.57	--	0	0	179450
504	0	292411	2946.34	--	0	0	179622
507	0	286403	3025.2	--	1.00001	0	176283
510	0	288772	2872.17	--	0	0	172649
513	0	293794	2799.16	--	0	0	173793
516	0	302154	2721.99	--	0	0	169838
519	0	285005	2596.24	--	1.00001	0	170217
522	0	297352	2635.13	--	1.00001	0	171056
525	0	298763	2480.55	--	0	0	167589
528	0	290941	2390.07	--	0	0	163084
531	0	297191	2329.33	--	1.00001	0	162147
534	0	289754	2333.34	--	0	0	158691
537	0	299556	2341.72	--	1.00001	0	158096
540	0	290118	2229.74	--	0	0	157031
543	0	290436	2291.51	0	2.00004	0	157962
546	0	299036	2157.58	0	5.00025	0	150123
549	0	291020	2126.24	1.00001	13.0017	0	156265
552	0	289537	2244.33	2.00004	9.00082	0	160413
555	0	301889	2202.36	4.00024	15.0023	0	155185
558	0	292811	2080.38	5.00036	24.0059	0	152414
561	0	289722	2075.07	3.00009	40.0163	0	150869
564	0	287926	2008.32	7.0005	48.0235	0	149196
567	0	283159	2058.32	5.00025	66.0443	0	145404
570	0	295794	2023.86	14.002	116.137	0	144501
573	0	289518	2070.94	20.0045	161.264	0	141654
576	0	292007	2171.9	33.0124	235.564	0	140828
579	0	291283	2094.64	50.0254	300.919	0	134811
582	0	290514	2072.74	61.0478	417.77	0	131838
585	0	289412	2108.91	124.159	570.331	0	126939
588	0	300640	2146.58	156.264	761.89	0	123255
591	0	300480	2169.08	234.57	1024.63	0	117374
594	0	303544	2096.06	317.133	1302.1	0	111419
597	0	296370	2001.09	421.91	1649.37	0	103696
600	0	290429	1989.55	541.044	2105.54	0	99131.1
603	0	305529	2004.16	778.398	2554.55	0	91389.2
606	0	296881	1943.61	1045.39	3192.8	0	83762.1
609	0	288681	1838.78	1266.79	3815.32	0	76477.7
612	0	295937	1789.89	1616.32	4560.44	0	68769.1
615	0	292375	1645.78	1944.23	5294.15	0	61938.5
618	0	284053	1570.95	2417.25	6019.58	0	55446.1
621	0	290204	1554.97	2748.15	7067.25	0	49221.5
624	0	291562	1383.22	3403.6	7543.66	0	43610.9
627	0	297046	1313.31	3959.96	8427.16	0	38488.4
630	0	289026	1236.79	4545.1	9046.35	0	33576.1
633	0	288019	1132.23	5093	9839.7	0	29726.1
636	0	294195	963.899	5538.16	9708.59	0	24667.7
639	0	295021	796.087	6003.76	9986.88	0	20872.9
642	0	299160	766.645	6589.67	10148.3	0	18525
645	0	292443	670.269	7043.32	10511.5	0	16410.8
648	0	291814	618.635	7662.02	10904.5	0	14448.4
651	0	301198	606.48	8678.33	11478.4	0	13414.9
654	0	303855	537.782	9218.8	11492.6	0	11683.2
657	0	287863	469.119	9528.68	11333.1	0	10277.7
660	0	294336	443.847	9927.01	11051.8	0	9387.66
663	0	289164	393.486	10361.9	11171.1	0	8249.13
666	0	288593	358.189	11015.2	10878.3	0	7568.24
669	0	298418	335.057	11403.5	10846.6	0	6803.21
672	0	290623	314.94	11736.8	10688	0	6286.93
675	0	295352	288.778	12095.3	10161.8	0	5561.34
678	0	289582	269.671	12287.9	9974.05	0	5369.05
681	0	286027	232.524	12548.5	9496.45	0	4804.39
684	0	288963	238.545	12972.8	9451.31	0	4363.16
687	0	286422	233.493	13312.2	9213.56	0	3985.44
690	0	285957	223.486	13451.4	9010.9	0	3715.99
693	0	286851	216.438	13575.5	8673.31	0	3525.54
696	0	288388	192.351	13604.4	8372.96	0	3244.83
699	0	289928	169.273	14025.9	8140.91	0	3029.66
702	0	289313	158.237	13786.5	7856.64	0	2856.58
705	0	286305	144.195	14081.1	7405.11	0	2630.17
708	0	284026	142.191	14121.1	7119.24	0	2466.94
711	0	285428	131.162	14098.9	7063.58	0	2335.81
714	0	287553	143.196	14284.8	6745.42	0	2134.69
717	0	284244	119.126	14063.9	6388.48	0	1975.3
720	0	287095	118.122	13827.2	6011.28	0	1835.86
723	0	284773	120.136	13540.1	5731.92	0	1708.46
726	0	284277	85.0645	13857.6	5519.88	0	1633.89
729	0	284896	112.115	14583.8	5681.63	0	1682.5
732	0	284278	86.0679	14491.8	5256.41	0	1579.14
735	0	283992	85.065	15043.3	5311.42	0	1532.71
738	0	283992	89.0737	14203.3	4930.41	0	1420.4
741	0	282857	102.095	14176.9	4791.2	0	1336.03
744	0	283129	79.0579	14447.9	4451.73	0	1274.38
747	0	282828	75.0507	13961.3	4207.28	0	1170.91
750	0	281906	72.0427	13800	4155.02	0	1170.85
753	0	281542	70.0469	13955.8	3942.26	0	1072.66
756	0	282126	42.017	13493.9	3592.26	0	1085.95
759	0	282024	57.0323	13693.9	3470.74	0	978.686
762	0	282024	52.0259	13466.1	3320.76	0	960.34
765	0	281260	57.0321	13478.6	3172.4	0	937.919
768	0	280526	47.0205	13230.1	3040.25	0	857.444
771	0	280240	53.0248	13257.9	2873.37	0	857.451
774	0	279654	60.0339	13231.4	2831.03	0	757.819
777	0	279796	46.019	13101.7	2624.07	0	781.189
780	0	277571	45.019	13029.4	2430.25	0	723.296
783	0	278594	42.0145	13736.6	2581.79	0	690.832
786	0	277336	45.0184	13013.5	2230.92	0	684.748
789	0	275790	35.0116	12532.5	2120.22	0	644.206
792	0	274564	23.0047	12383	1954.43	0	578.392
795	0	268169	34.0108	12277.3	1851.44	0	594.582
798	0	265787	31.009	12071.3	1744.61	0	538.944
801	0	259768	21.0045	11705.4	1693.89	0	506.602

## Sheet: Figure 4d
ToF-SIMS
FTO/NiMgLiO/MAPbI/PCBM/BCP/Bi/Ag （Aged）
Sputtering Time (s)	Intensity (Counts)
	Ag-	I-	PbI-	Sn-	Ni-	Bi-	I_2-
0	30151.1	195.74	0	--	1.00003	3949.56	54.1
3	30151.1	556	0	--	2.00016	3618.5	54.0302
6	31151.1	303	0	--	3.00027	3793.4	27.0074
9	30196.5	701.5	0	--	2.00004	3565.6	28.0085
12	30248.1	365.4	0	--	1.00005	3659.8	22.0054
15	29484.8	566.1	0	--	1.00011	3512.85	22.0049
18	31221.9	303.3	0	--	4.0002	3470.04	36.0141
21	30131.9	717.1	0	--	2.00006	3312.6	32.0104
24	31707.9	541.4	0	--	1.00001	3139.56	27.0074
27	30326.4	594.5	0	--	1.00003	3056.17	25.0064
30	29377.8	476	0	--	3.00011	2810.39	32.0104
33	31144.8	570.7	0	--	0	2684.79	27.0074
36	30068	493.9	0	--	2.00016	2557.86	30.0097
39	30135.9	479	0	--	2.00008	2492.51	27.008
42	28778.9	448.6	0	--	1.00003	2403.81	22.0054
45	30970	425.9	0	--	2.0002	2338.04	25.0068
48	31261.9	381.1	0	--	0	2112.88	30.0092
51	30354.3	374.8	0	--	1.00003	2114.19	23.0054
54	30592.6	365.1	0	--	2.00012	2040.77	32.0104
57	31524	370.1	0	--	3.00036	1835.82	27.0074
60	30059	509.6	0	--	2.00008	1766.38	23.0062
63	30288.7	619.9	0	--	2.00012	1792.66	21.0045
66	30222.8	698	0	--	1.00005	1749.47	44.0205
69	28500.4	690.458	0	--	0	1787.5	32.011
72	31760.5	1120.85	0	--	0	1736.22	29.0091
75	28536.6	1551.24	0	--	0	1664.41	26.0076
78	30976.1	1981.63	0	--	0	1796.5	39.0155
81	31653.7	2412.03	0	--	1.00005	1868.58	33.0111
84	30069.8	2769.6	0	--	1.00003	2152.91	32.011
87	31750.9	3000.9	0	--	2.0001	2448.77	37.0146
90	30551.6	3540.8	0	--	0	2794.36	56.0339
93	28008.6	4470	0	--	2.0002	3528.8	110.127
96	30788.9	4892	0	--	2.00004	4739.88	120.153
99	29372.6	5256	0	--	0	7082.57	126.171
102	23291.7	5525	0	--	3.00017	8930.21	157.256
105	19133.7	5336	0	--	2.00008	10161.6	96.1063
108	15605.3	5000	0	--	3.00017	9981.25	70.0551
111	12426.5	4642	0	--	2.00012	7970.81	52.0293
114	10593.8	4281	0	--	0	5863.64	49.0275
117	8736.55	3525	0	--	1.00001	3815.02	50.0267
120	7365.03	2868	0	--	1.00007	2443.3	31.0109
123	5415.04	2380.7	0	--	2.00014	1547.1	25.0074
126	4100.63	2094.1	0	--	1.00001	937.26	38.0165
129	3292.95	1751.4	0	--	2.00012	678.894	30.0114
132	3109.3	1432.2	0	--	3.00013	599.809	35.0133
135	2762.18	1383.9	0	--	2.00006	493.619	24.0069
138	2458.52	1421.5	0	--	0	405.776	33.013
141	2178.58	1520.1	0	--	1.00003	388.612	26.0078
144	1974.16	1535.1	0	--	4.00031	285.87	33.0124
147	1700.1	1658.9	0	--	1.00011	285.905	30.0117
150	1503.77	1712.4	0	--	3.00009	256.711	32.0153
153	1355.57	1967.7	0	--	1.00003	240.617	23.0079
156	1189.28	2146.6	0	--	2.00012	190.395	34.014
159	1023.58	2312.3	0	--	1.00003	175.344	41.0232
162	869.666	2640	0	--	0	165.311	45.0263
165	749.719	2975.6	0	--	0	141.225	55.0336
168	613.829	3363.2	0	--	1.00001	103.121	45.0246
171	566.261	4569	0	--	2.00004	133.199	42.0243
174	493.47	5569.7	0	--	0	109.139	45.0236
177	352.266	6893.4	0	--	0	85.1012	68.0536
180	305.95	8446.1	0	--	0	64.0521	71.0583
183	285.833	9035.7	0	--	2.00004	65.0575	64.0449
186	221.502	10067.4	0	--	2.00006	52.0381	81.0726
189	195.388	12059.3	0	--	0	37.0169	77.0686
192	170.298	14088.5	0	--	2.00008	41.0271	96.1072
195	166.281	16385.9	0	--	1.00003	43.0257	103.118
198	147.225	18196.7	0	--	3.00015	31.0136	117.146
201	104.117	20506	8.00065	--	3.00015	40.0252	135.196
204	113.13	25611	10.001	--	4.00026	33.0144	138.203
207	113.137	30890	11.0012	--	0	24.0116	164.283
210	113.13	38667	7.0005	--	2.00008	33.0212	203.432
213	93.0881	45888	7.0005	--	1.00003	26.0116	204.429
216	96.0958	53168	12.0015	--	5.00046	29.017	258.701
219	91.0862	68265	13.0017	--	1.00003	25.0114	295.906
222	127.169	83586	13.0015	--	2.00008	22.0104	322.087
225	113.13	105112	15.0023	--	2.00006	32.0134	429.942
228	88.0789	121119	9.00082	--	1.00005	19.0087	453.091
231	72.0528	147493	14.002	--	1.00001	24.0087	572.332
234	81.0668	162457	18.0033	--	3.00015	23.0095	666.546
237	66.0457	184902	18.0033	--	3.00027	30.0146	704.03
240	73.0565	209496	19.0033	--	0	21.0084	854.442
243	63.0417	237226	32.0104	--	2.00006	20.009	977.725
246	69.0485	273094	20.0041	--	2.00004	30.014	1118.72
249	68.0485	275221	12.0014	--	0	13.0046	1349.39
252	77.0631	277746	31.0098	--	3.00025	20.0072	1548.18
255	66.0443	279841	35.0125	--	1.00001	18.0102	1706.34
258	47.0254	281694	29.0086	--	2.00016	24.0092	1968.11
261	35.0139	280991	32.0104	--	4.00026	16.0108	2216.29
264	28.0342	280615	36.0132	--	3.00015	25.0094	2572.4
267	35.0206	281295	43.018	--	1.00003	15.0119	2844.04
270	23.0197	283021	60.0366	--	0	18.0063	3147.81
273	33.0304	283976	61.0379	--	3.00021	14.0108	3695.69
276	18.0155	284401	73.0543	--	0	24.0145	3854.99
279	25	283593	79.0636	--	0	16.0075	4102
282	16	287557	83.0702	--	1.00009	22.0107	4544.04
285	19	284705	97.0958	--	4.00016	18.0189	4973.71
288	14	281624	123.154	--	0	19.006	5192.06
291	17	287940	114.132	--	3.00015	24.0141	5869.34
294	11	284742	132.178	--	1.00011	17	6133
297	0	286278	143.208	--	1.00003	29	7486.84
300	0	294037	164.274	--	2.00008	23	7716.96
303	0	281997	191.372	--	2.00008	15	9027.21
306	0	292124	192.376	--	0	21	9140.52
309	0	288251	214.467	--	2.00012	18	9272.46
312	0	285878	273.761	--	3.00013	20	10225.1
315	0	291327	266.722	--	1.00007	17	11465.1
318	0	287751	306.956	--	1.00003	22	12237.8
321	0	288473	330.099	--	0	18	12971.5
324	0	293776	381.469	--	3.00015	23	13752.3
327	0	289227	407.686	--	0	16	14577.3
330	0	286737	435.92	--	0	22	16046.3
333	0	288555	494.478	--	2.00012	17	16771.9
336	0	288375	593.554	--	3.00009	23	17932.5
339	0	288517	577.376	--	0	18	18932.5
342	0	289756	608.754	--	0	20	19909.2
345	0	294566	627.98	--	1.00001	15	21429.1
348	0	292625	747.642	--	0	18	22497.6
351	0	285011	750.692	--	0	15	24754.9
354	0	291299	851.33	--	1.00009	16	25015.6
357	0	288107	929.701	--	3.00023	13	26606.9
360	0	291797	932.784	--	1.00001	20	28695.3
363	0	288710	954.169	--	2.00004	15	32351.5
366	0	290080	1133.95	--	1.00003	18	33947.3
369	0	302177	1145.23	--	4.00024	13	36247.3
372	0	288138	1209.75	--	1.00009	19	38002
375	0	287210	1287.67	--	3.00032	12	38892.8
378	0	292518	1415.15	--	0	15	39431.9
381	0	291362	1526.37	--	3.00015	11	51958.9
384	0	300083	1728.93	--	2.00008	0	54823.8
387	0	291352	1725.92	--	2.00004	0	56463.3
390	0	294150	1736.27	--	4.00024	0	61932.5
393	0	299415	1898.17	--	2.00004	0	69071
396	0	313541	1877.39	--	0	0	69536.9
399	0	292606	2081.38	--	0	0	70513
402	0	289862	2223.54	--	1.00001	0	74750.8
405	0	285576	2336.55	--	1.00001	0	78300.8
408	0	286447	2435.18	--	1.00003	0	87016.8
411	0	288800	2621.67	--	2.00012	0	88091.5
414	0	287981	2678.59	--	0	0	96789.6
417	0	296003	2687.09	--	0	0	100758
420	0	285870	2966.57	--	2.00008	0	102821
423	0	293189	2925.1	--	0	0	104357
426	0	289401	3112.49	--	0	0	116135
429	0	290231	3125.21	--	2.00004	0	123466
432	0	291306	3362.26	--	1.00001	0	130091
435	0	284821	3482.31	--	1.00001	0	129946
438	0	294784	3404.99	--	0	0	133013
441	0	291091	3526.18	--	2.00008	0	137673
444	0	298048	3561.76	--	0	0	142956
447	0	303439	3716.8	--	0	0	148256
450	0	296155	4091.57	--	0	0	153055
453	0	287114	3761.21	--	1.00001	0	154932
456	0	294781	3840.89	--	0	0	160023
459	0	288465	3911.27	--	0	0	165797
462	0	294767	4380.34	--	0	0	170050
465	0	296927	4092.57	--	0	0	184150
468	0	291689	4125.14	--	0	0	180222
471	0	291412	4095.55	--	2.00004	0	181936
474	0	289023	4164.33	--	0	0	187162
477	0	291803	4162.08	--	1.00003	0	190776
480	0	308323	4564.19	--	0	0	190133
483	0	288577	4433.64	--	2.00004	0	192893
486	0	293142	4286.29	--	0	0	192487
489	0	289581	4322.36	--	0	0	194209
492	0	291354	4257.63	--	0	0	206896
495	0	291946	4190.36	--	1.00001	0	214272
498	0	297262	4388.92	--	0	0	215019
501	0	295613	4187.01	0	0	0	208486
504	0	290772	4125.29	4.00016	0	0	208974
507	0	294205	4418.5	1.00001	0	0	220078
510	0	290069	4383.47	0	0	0	212634
513	0	292428	4343.24	4.00016	0	0	209536
516	0	292124	4273.3	0	2.00004	0	203905
519	0	295150	4371.56	0	0	0	203276
522	0	291848	4338.61	1.00001	0	0	201534
525	0	288080	3988.39	0	0	0	197171
528	0	293787	3954.54	2.00004	0	0	199360
531	0	292572	3948.12	0	0	0	195989
534	0	302072	3920.16	0	0	0	195284
537	0	286351	3677	0	1.00001	0	191786
540	0	285122	3651.14	1.00001	0	0	190480
543	0	294315	3505.98	0	0	0	186174
546	0	296417	3465.1	0	0	0	182143
549	0	299647	3381.36	1.00001	0	0	184463
552	0	284821	3255.13	0	0	0	179420
555	0	287732	3296.01	0	1.00003	0	179927
558	0	298996	3308.73	0	0	0	175717
561	4.00016	289805	3104.91	1.00001	1.00001	0	166266
564	2.00004	290372	2979.09	0	0	0	174766
567	1.00001	291320	2914.73	0	2.00004	0	171094
570	1.00001	297378	3011.32	0	2.00004	0	169457
573	0	293781	2766.29	1.00001	4.00016	0	167696
576	0	296878	2719.76	2.00004	3.00009	0	165823
579	0	288040	2908.26	2.00004	8.00065	0	162088
582	0	290556	2885.97	1.00001	6.00037	0	158477
585	0	306370	2853.13	3.00009	12.0015	0	154288
588	0	293323	2809.77	4.00016	17.0029	0	153513
591	0	293252	3070.83	10.001	29.0086	0	147422
594	0	290587	2820.18	7.00078	41.0171	0	140862
597	0	298735	2801.15	7.00064	48.0244	0	136597
600	0	289768	2889.12	11.0012	81.0668	0	128658
603	0	289051	2740.81	13.0017	115.137	0	124045
606	0	291250	2860.37	35.0139	139.197	0	120979
609	0	293171	2672.71	43.0188	191.372	0	111626
612	0	294084	2738.24	53.0298	258.68	0	102255
615	0	289334	2720.39	78.0651	374.43	0	94857.5
618	0	295268	2801.56	118.144	500.55	0	88344.2
621	0	301321	2630.4	151.248	579.402	0	80255.6
624	0	298898	2771.73	237.607	747.658	0	71608.9
627	0	305235	2700.02	301.969	908.36	0	65485.1
630	0	290030	2887.35	415.821	1171.91	0	57007.5
633	0	309895	2660.45	492.573	1469.76	0	51006.3
636	0	299748	2579.22	607.894	1760.21	0	45245.2
639	0	289712	2569.21	824.12	2106.59	0	40573.6
642	0	291297	2572.41	1020.92	2530.28	0	36178.5
645	0	295570	2433.99	1246.19	2744.26	0	32641.3
648	0	291112	2394.55	1558.16	3343.3	0	28633.9
651	0	292479	2435.57	1919.1	4121.29	0	25779
654	0	297774	2206.13	2263.76	4317.44	0	23252.3
657	0	292990	1992.7	2670.2	5002.54	0	21022
660	0	301174	2039.13	3006.73	5476.14	0	19078.1
663	0	293934	1913.32	3506.27	6023.58	0	17470.7
666	0	284000	1786.89	3991.43	6497.8	0	16073.4
669	0	298622	1592.51	4613.07	6932.85	0	14718.9
672	0	292105	1479.14	4988.56	7294.42	0	13122.7
675	0	283802	1331.16	5561.06	7656.39	0	12000
678	0	289679	1221.47	6075.9	7782.43	0	11108.4
681	0	289713	1099.59	6271.73	8090.3	0	10227.5
684	0	290469	1004.65	7068.65	8346.56	0	9538.6
687	0	290605	1007.79	7684.71	8416.48	0	8621.85
690	0	305659	956.77	8430	8959.47	0	8747.14
693	0	295845	864.214	8688.94	8899.7	0	8006.36
696	0	290820	794.096	9186.72	8976.07	0	7375.01
699	0	293045	759.526	9882.27	9213.74	0	6871.73
702	0	289576	648.062	10022.3	8982.27	0	6329.61
705	0	288893	580.245	10583	8736.16	0	6074.65
708	0	293904	533.717	11065.5	8709.69	0	5631.92
711	0	301735	593.381	11698.6	9180.56	0	5415.88
714	0	287889	483.245	12275	9190.82	0	4879.45
717	0	291275	492.337	12443.3	8598.21	0	4544.97
720	0	291579	411.634	12454.1	8555.72	0	4440.69
723	0	287816	418.678	12548.8	8351.17	0	4121.2
726	0	288357	390.424	13173.4	8094.08	0	3865.09
729	0	290771	372.318	13554	8123.57	0	3792.67
732	0	288489	329.054	14363.4	8158.79	0	3519.08
735	0	287707	313.93	14312	7882.77	0	3261.95
738	0	286389	298.844	14382.5	7530.83	0	3065.65
741	0	287298	280.758	14367.5	7355.27	0	3056.3
744	0	285827	262.662	14366.6	6911.75	0	2889.32
747	0	285331	247.585	14634	6968.93	0	2766.52
750	0	288618	230.516	14985.8	6749.27	0	2638.61
753	0	288996	213.433	14840.3	6269.53	0	2527.91
756	0	290223	233.518	15490.3	6386.79	0	2368.19
759	0	285415	191.348	15387.6	5977.52	0	2313.66
762	0	285863	187.341	15194.2	5931.49	0	2176.48
765	0	287454	180.31	14990.9	5605.86	0	2032.45
768	0	284912	159.234	14997.5	5521.99	0	1927.31
771	0	287819	172.28	14738.9	5136.47	0	1897.22
774	0	284060	135.175	14870.7	5153.5	0	1797.51
777	0	284271	146.195	14834.4	4834.53	0	1766.36
780	0	284054	145.206	15124.9	4638.21	0	1619.41
783	0	283319	121.139	14721	4430.94	0	1694.95
786	0	282431	113.114	14776.3	4208.46	0	1629.74
789	0	282837	122.135	14813.3	4187.76	0	1498.62
792	0	282360	115.121	14646.7	4027.77	0	1434.74
795	0	283317	100.093	14519.9	3816.56	0	1350.41
798	0	282247	92.0784	14373.8	3532.36	0	1256.94

## Sheet: Figure 5e
PVK(w/o Bi-Fresh)		PVK(w/o Bi-Fresh)-fit		PVK(w/o Bi-Aged)		PVK(w/o Bi-Aged)-fit		PVK(Bi-Fresh)		PVK(Bi-Fresh)-fit		PVK(Bi-Aged)		PVK(Bi-Aged)-fit			PVK(w/o Bi-Fresh)/PCBM		PVK(w/o Bi-Fresh)/PCBM-fit		PVK(w/o Bi-Aged)/PCBM		PVK(w/o Bi-Aged)/PCBM-fit		PVK(Bi-Fresh)/PCBM		PVK(Bi-Fresh)/PCBM-fit		PVK(Bi-Aged)/PCBM		PVK(Bi-Aged)/PCBM-fit
Time (ns)	Normalized PL Intensity （a.u.）	Time (ns)	Normalized PL Intensity （a.u.）	Time (ns)	Normalized PL Intensity （a.u.）	Time (ns)	Normalized PL Intensity （a.u.）	Time (ns)	Normalized PL Intensity （a.u.）	Time (ns)	Normalized PL Intensity （a.u.）	Time (ns)	Normalized PL Intensity （a.u.）	Time (ns)	Normalized PL Intensity （a.u.）		Time (ns)	Normalized PL Intensity （a.u.）	Time (ns)	Normalized PL Intensity （a.u.）	Time (ns)	Normalized PL Intensity （a.u.）	Time (ns)	Normalized PL Intensity （a.u.）	Time (ns)	Normalized PL Intensity （a.u.）	Time (ns)	Normalized PL Intensity （a.u.）	Time (ns)	Normalized PL Intensity （a.u.）	Time (ns)	Normalized PL Intensity （a.u.）
0	1	0	0.93051	0	0.96582	0	0.91386	0	0.96582	0	0.91964	0	1	0	0.91386		0	1	0	0.99631	0	1	0	0.8418	0	1	0	1.02204	0	1	0	0.99049
0.2526	0.97267	0.9659	0.92207	0.17925	0.87982	0.68523	0.90304	0.2857	0.87982	0.82709	0.91143	0.2163	0.9695	0.9597	0.90304		1.4454	0.87067	5.53274	0.5737	0.43568	0.89767	1.66683	0.77455	0.37907	0.9938	1.45101	0.89027	1.42976	0.9085	5.47288	0.60251
0.5052	0.94048	1.9318	0.91373	0.35849	0.97574	1.37045	0.89242	0.5714	0.97574	1.65419	0.90333	0.4326	0.9366	1.9194	0.89242		2.8908	0.78311	11.0655	0.33068	0.87135	0.86531	3.33365	0.7127	0.75814	0.9899	2.90203	0.77551	2.85952	0.788	10.9458	0.3666
0.7578	0.94968	2.89769	0.90548	0.53774	0.83572	2.05568	0.88202	0.8571	0.83572	2.48128	0.89534	0.6489	0.96629	2.8791	0.88202		4.3362	0.63689	16.5982	0.19092	1.30703	0.86268	5.00048	0.65579	1.13721	0.9516	4.35304	0.67556	4.28928	0.6743	16.4186	0.22316
1.0104	0.97565	3.86359	0.89732	0.71698	0.9118	2.7409	0.87182	1.1428	0.9118	3.30837	0.88746	0.8652	0.94543	3.8388	0.87182		5.7816	0.55111	22.131	0.11056	1.74271	0.80436	6.6673	0.60345	1.51628	0.91	5.80406	0.58852	5.71904	0.558	21.8915	0.13595
1.263	0.94237	4.82949	0.88926	0.89623	0.90959	3.42613	0.86181	1.4285	0.90959	4.13547	0.87969	1.0815	0.93499	4.79849	0.86181		7.227	0.488	27.6637	0.06434	2.17839	0.76336	8.33413	0.55531	1.89535	0.8789	7.25507	0.5127	7.1488	0.4827	27.3644	0.08292
1.5156	0.93912	5.79539	0.88129	1.07548	0.87872	4.11135	0.85199	1.7142	0.87872	4.96256	0.87202	1.2978	0.88844	5.75819	0.85199		8.6724	0.39156	33.1964	0.03777	2.61406	0.80211	10.001	0.51102	2.27442	0.8284	8.70609	0.44667	8.57856	0.416	32.8372	0.05068
1.7682	0.95779	6.76129	0.87341	1.25472	0.88093	4.79658	0.84235	1.9999	0.88093	5.78965	0.86446	1.5141	0.92376	6.71789	0.84235		10.1178	0.32044	38.7292	0.02248	3.04974	0.75207	11.6678	0.47028	2.65349	0.8038	10.1571	0.38917	10.0083	0.3699	38.3101	0.03108
2.0208	0.94697	7.72718	0.86562	1.43397	0.93826	5.4818	0.8329	2.2856	0.93826	6.61674	0.85699	1.7304	0.93018	7.67759	0.8329		11.5632	0.28311	44.2619	0.01369	3.48542	0.69977	13.3346	0.43281	3.03256	0.7862	11.6081	0.33908	11.4381	0.3206	43.783	0.01916
2.2734	0.95211	8.69308	0.85791	1.61321	0.90628	6.16703	0.82362	2.5713	0.90628	7.44384	0.84963	1.9467	0.96228	8.63729	0.82362		13.0086	0.25111	49.7947	0.00864	3.9211	0.72686	15.0014	0.39834	3.41163	0.7449	13.0591	0.29547	12.8678	0.2948	49.2559	0.01191
2.526	0.93209	9.65898	0.8503	1.79246	1	6.85225	0.81451	2.857	1	8.27093	0.84236	2.163	0.91573	9.59699	0.81451		14.454	0.25067	55.3274	0.00573	4.35677	0.67645	16.6683	0.36663	3.7907	0.7139	14.5101	0.25748	14.2976	0.2624	54.7287	0.0075
2.7786	0.90909	10.6249	0.84277	1.9717	0.91951	7.53748	0.80556	3.1427	0.91951	9.09802	0.83519	2.3793	0.91011	10.5567	0.80556		15.8994	0.19111	60.8602	0.00406	4.79245	0.68059	18.3351	0.33746	4.16977	0.684	15.9612	0.22439	15.7274	0.2446	60.2016	0.00482
3.0312	0.94805	11.5908	0.83532	2.15095	0.90408	8.2227	0.79677	3.4284	0.90408	9.92512	0.82812	2.5956	0.88523	11.5164	0.79677		17.3448	0.18667	66.3929	0.0031	5.22813	0.65651	20.0019	0.31063	4.54884	0.67	17.4122	0.19557	17.1571	0.1974	65.6745	0.00319
3.2838	0.90801	12.5567	0.82796	2.3302	0.85447	8.90793	0.78814	3.7141	0.85447	10.7522	0.82113	2.8119	0.9061	12.4761	0.78814		18.7902	0.15867	71.9257	0.00255	5.66381	0.61362	21.6687	0.28595	4.92791	0.6405	18.8632	0.17048	18.5869	0.1918	71.1474	0.0022
3.5364	0.85335	13.5226	0.82067	2.50944	0.83462	9.59315	0.77965	3.9998	0.83462	11.5793	0.81423	3.0282	0.89727	13.4358	0.77965		20.2356	0.13511	77.4584	0.00223	6.09948	0.57186	23.3356	0.26325	5.30698	0.5977	20.3142	0.14862	20.0166	0.173	76.6202	0.0016
3.789	0.93263	14.4885	0.81347	2.68869	0.88093	10.2784	0.77132	4.2855	0.88093	12.4064	0.80743	3.2445	0.85955	14.3955	0.77132		21.681	0.12356	82.9911	0.00205	6.53516	0.58616	25.0024	0.24237	5.68605	0.5869	21.7652	0.12958	21.4464	0.1447	82.0931	0.00123
4.0416	0.92208	15.4544	0.80635	2.86793	0.89195	10.9636	0.76312	4.5712	0.89195	13.2335	0.80071	3.4608	0.89085	15.3552	0.76312		23.1264	0.10356	88.5239	0.00194	6.97084	0.56697	26.6692	0.22316	6.06512	0.5497	23.2162	0.113	22.8762	0.1312	87.566	0.00101
4.2942	0.88582	16.4203	0.7993	3.04718	0.88313	11.6488	0.75507	4.8569	0.88313	14.0606	0.79407	3.6771	0.91974	16.3149	0.75507		24.5718	0.10267	94.0566	0.00188	7.40652	0.54364	28.336	0.20549	6.44419	0.5325	24.6672	0.09856	24.3059	0.1166	93.0389	0.000874586
4.5468	0.87392	17.3862	0.79234	3.22643	0.8688	12.334	0.74715	5.1426	0.8688	14.8877	0.78752	3.8934	0.90449	17.2746	0.74715		26.0172	0.09111	99.5894	0.00185	7.84219	0.5553	30.0029	0.18924	6.82326	0.5242	26.1183	0.08599	25.7357	0.1085	98.5118	0.000792263
4.7994	0.90476	18.3521	0.78544	3.40567	0.86549	13.0193	0.73936	5.4283	0.86549	15.7148	0.78105	4.1097	0.84992	18.2343	0.73936		27.4626	0.08533	105.122	0.00183	8.27787	0.52634	31.6697	0.17429	7.20233	0.5022	27.5693	0.07503	27.1654	0.1005	103.985	0.000742208
5.052	0.87013	19.318	0.77863	3.58492	0.89746	13.7045	0.7317	5.714	0.89746	16.5419	0.77466	4.326	0.86998	19.194	0.7317		28.908	0.06889	110.655	0.00182	8.71355	0.51279	33.3365	0.16054	7.5814	0.4742	29.0203	0.06549	28.5952	0.0952	109.457	0.000711773
5.3046	0.88231	20.2839	0.77188	3.76416	0.80485	14.3897	0.72417	5.9997	0.80485	17.369	0.76835	4.5423	0.86998	20.1537	0.72417		30.3534	0.06667	116.188	0.00181	9.14923	0.49737	35.0033	0.14789	7.96047	0.4659	30.4713	0.05719	30.025	0.0814	114.93	0.000693268
5.5572	0.88068	21.2497	0.76521	3.94341	0.82029	15.0749	0.71675	6.2854	0.82029	18.196	0.76212	4.7586	0.9069	21.1134	0.71675		31.7988	0.05778	121.72	0.00181	9.5849	0.50301	36.6702	0.13625	8.33954	0.4429	31.9223	0.04995	31.4547	0.0714	120.403	0.000682016
5.8098	0.88339	22.2157	0.75862	4.12265	0.84895	15.7602	0.70946	6.5711	0.84895	19.0231	0.75596	4.9749	0.86838	22.0731	0.70946		33.2442	0.04978	127.253	0.0018	10.0206	0.48646	38.337	0.12555	8.71861	0.4327	33.3733	0.04365	32.8845	0.0686	125.876	0.000675175
6.0624	0.86769	23.1816	0.75209	4.3019	0.8269	16.4454	0.70228	6.8568	0.8269	19.8502	0.74988	5.1912	0.83547	23.0328	0.70228		34.6896	0.05067	132.786	0.0018	10.4563	0.43792	40.0038	0.1157	9.09768	0.4094	34.8244	0.03816	34.3142	0.0623	131.349	0.000671015
6.315	0.87446	24.1474	0.74563	4.48115	0.77949	17.1306	0.69521	7.1425	0.77949	20.6773	0.74387	5.4075	0.86677	23.9925	0.69521		36.135	0.04667	138.319	0.0018	10.8919	0.45448	41.6707	0.10664	9.47675	0.4001	36.2754	0.03338	35.744	0.0561	136.822	0.000668486
6.5676	0.88528	25.1134	0.73924	4.66039	0.89195	17.8159	0.68825	7.4282	0.89195	21.5044	0.73793	5.6238	0.9061	24.9522	0.68825		37.5804	0.044	143.851	0.0018	11.3276	0.41949	43.3375	0.09831	9.85582	0.3909	37.7264	0.02922	37.1738	0.0543	142.295	0.000666948
6.8202	0.85931	26.0792	0.73292	4.83964	0.8269	18.5011	0.6814	7.7139	0.8269	22.3315	0.73206	5.8401	0.83547	25.9119	0.6814		39.0258	0.04	149.384	0.0018	11.7633	0.46652	45.0043	0.09065	10.2349	0.3758	39.1774	0.02559	38.6035	0.053	147.768	0.000666013
7.0728	0.90124	27.0451	0.72667	5.01888	0.83793	19.1863	0.67465	7.9996	0.83793	23.1586	0.72626	6.0564	0.85554	26.8716	0.67465		40.4712	0.03111	154.917	0.0018	12.199	0.43454	46.6711	0.0836	10.614	0.3478	40.6284	0.02243	40.0333	0.046	153.24	0.000665444
7.3254	0.88122	28.011	0.72048	5.19813	0.83241	19.8715	0.668	8.2853	0.83241	23.9857	0.72053	6.2727	0.87961	27.8313	0.668		41.9166	0.03378	160.45	0.0018	12.6346	0.38375	48.3379	0.07711	10.993	0.3378	42.0794	0.01968	41.463	0.0464	158.713	0.000665099
7.578	0.85308	28.9769	0.71435	5.37738	0.81477	20.5568	0.66145	8.571	0.81477	24.8128	0.71487	6.489	0.83949	28.791	0.66145		43.362	0.02889	165.982	0.0018	13.0703	0.4067	50.0048	0.07115	11.3721	0.3389	43.5304	0.01729	42.8928	0.0441	164.186	0.000664888
7.8306	0.83766	29.9428	0.7083	5.55662	0.85667	21.242	0.655	8.8567	0.85667	25.6399	0.70927	6.7053	0.84671	29.7507	0.655		44.8074	0.03067	171.515	0.0018	13.506	0.36268	51.6716	0.06566	11.7512	0.3128	44.9815	0.0152	44.3226	0.0399	169.659	0.000664761
8.0832	0.87906	30.9087	0.7023	5.73587	0.85226	21.9272	0.64864	9.1424	0.85226	26.467	0.70374	6.9216	0.81782	30.7104	0.64864		46.2528	0.02489	177.048	0.0018	13.9417	0.37923	53.3384	0.06062	12.1302	0.3174	46.4325	0.01339	45.7523	0.037	175.132	0.000664683
8.3358	0.81764	31.8746	0.69637	5.91511	0.85557	22.6124	0.64238	9.4281	0.85557	27.2941	0.69827	7.1379	0.83307	31.6701	0.64238		47.6982	0.02	182.581	0.0018	14.3773	0.36005	55.0052	0.05597	12.5093	0.298	47.8835	0.0118	47.1821	0.0343	180.605	0.000664636
8.5884	0.89935	32.8405	0.6905	6.09436	0.81588	23.2977	0.6362	9.7138	0.81588	28.1212	0.69286	7.3542	0.86437	32.6298	0.6362		49.1436	0.01956	188.113	0.0018	14.813	0.36795	56.6721	0.0517	12.8884	0.2816	49.3345	0.01042	48.6118	0.0291	186.078	0.000664607
8.841	0.8336	33.8064	0.68469	6.2736	0.81588	23.9829	0.63011	9.9995	0.81588	28.9483	0.68752	7.5705	0.85554	33.5895	0.63011		50.589	0.02356	193.646	0.0018	15.2487	0.36644	58.3389	0.04777	13.2675	0.2792	50.7855	0.00922	50.0416	0.0301	191.551	0.000664589
9.0936	0.829	34.7723	0.67893	6.45285	0.7828	24.6681	0.62411	10.2852	0.7828	29.7753	0.68223	7.7868	0.82905	34.5492	0.62411		52.0344	0.02311	199.179	0.0018	15.6844	0.36005	60.0057	0.04416	13.6465	0.2645	52.2365	0.00818	51.4714	0.0296	197.024	0.000664579
9.3462	0.83658	35.7382	0.67324	6.6321	0.81257	25.3533	0.61819	10.5709	0.81257	30.6024	0.67701	8.0031	0.83949	35.5089	0.61819		53.4798	0.01911	204.711	0.0018	16.1201	0.34387	61.6726	0.04084	14.0256	0.2509	53.6875	0.00727	52.9011	0.0244	202.496	0.000664572
9.5988	0.829	36.7041	0.66761	6.81134	0.76295	26.0386	0.61235	10.8566	0.76295	31.4295	0.67184	8.2194	0.83066	36.4686	0.61235		54.9252	0.01467	210.244	0.0018	16.5557	0.32844	63.3394	0.03778	14.4047	0.2514	55.1386	0.00648	54.3309	0.0216	207.969	0.000664568
9.8514	0.80925	37.67	0.66203	6.99059	0.87872	26.7238	0.60659	11.1423	0.87872	32.2566	0.66673	8.4357	0.80899	37.4283	0.60659		56.3706	0.01867	215.777	0.0018	16.9914	0.34236	65.0062	0.03497	14.7837	0.2537	56.5896	0.00579	55.7606	0.0275	213.442	0.000664566
10.104	0.852	38.6359	0.65652	7.16983	0.83021	27.409	0.6009	11.428	0.83021	33.0837	0.66167	8.652	0.81782	38.388	0.6009		57.816	0.02222	221.31	0.0018	17.4271	0.32054	66.673	0.03238	15.1628	0.2318	58.0406	0.00518	57.1904	0.0199	218.915	0.000664565
10.3566	0.83983	39.6018	0.65105	7.34908	0.79713	28.0942	0.5953	11.7137	0.79713	33.9108	0.65667	8.8683	0.83868	39.3477	0.5953		59.2614	0.00978	226.842	0.0018	17.8628	0.32543	68.3399	0.03	15.5419	0.2292	59.4916	0.00466	58.6202	0.02	224.388	0.000664564
10.6092	0.82576	40.5677	0.64565	7.52833	0.82911	28.7795	0.58977	11.9994	0.82911	34.7379	0.65172	9.0846	0.82584	40.3074	0.58977		60.7068	0.01244	232.375	0.0018	18.2984	0.30625	70.0067	0.02781	15.9209	0.2177	60.9426	0.0042	60.0499	0.0231	229.861	0.000664563
10.8618	0.86066	41.5336	0.64029	7.70757	0.77067	29.4647	0.58431	12.2851	0.77067	35.565	0.64683	9.3009	0.90851	41.2671	0.58431		62.1522	0.01022	237.908	0.0018	18.7341	0.31452	71.6735	0.0258	16.3	0.209	62.3936	0.00381	61.4797	0.0207	235.334	0.000664563
11.1144	0.82522	42.4995	0.635	7.88682	0.7387	30.1499	0.57892	12.5708	0.7387	36.3921	0.64199	9.5172	0.8427	42.2268	0.57892		63.5976	0.01111	243.441	0.0018	19.1698	0.30211	73.3403	0.02395	16.6791	0.2055	63.8447	0.00346	62.9094	0.0184	240.807	0.000664563
11.367	0.81088	43.4654	0.62975	8.06606	0.82359	30.8351	0.5736	12.8565	0.82359	37.2192	0.6372	9.7335	0.80257	43.1865	0.5736		65.043	0.01156	248.973	0.0018	19.6055	0.29195	75.0072	0.02224	17.0582	0.1944	65.2957	0.00316	64.3392	0.0165	246.279	0.000664563
11.6196	0.82846	44.4313	0.62456	8.24531	0.81477	31.5204	0.56835	13.1422	0.81477	38.0463	0.63246	9.9498	0.78331	44.1461	0.56835		66.4884	0.01378	254.506	0.0018	20.0412	0.28706	76.674	0.02067	17.4372	0.184	66.7467	0.0029	65.769	0.0164	251.752	0.000664562
11.8722	0.80384	45.3972	0.61942	8.42455	0.84013	32.2056	0.56317	13.4279	0.84013	38.8734	0.62778	10.1661	0.76966	45.1058	0.56317		67.9338	0.00756	260.039	0.0018	20.4768	0.269	78.3408	0.01923	17.8163	0.1883	68.1977	0.00267	67.1987	0.0172	257.225	0.000664562
12.1248	0.83225	46.3631	0.61433	8.6038	0.79934	32.8908	0.55805	13.7136	0.79934	39.7005	0.62314	10.3824	0.83628	46.0656	0.55805		69.3792	0.00889	265.572	0.0018	20.9125	0.29571	80.0076	0.01791	18.1954	0.1726	69.6487	0.00247	68.6285	0.0142	262.698	0.000664562
12.3774	0.84172	47.329	0.60929	8.78305	0.78831	33.576	0.55299	13.9993	0.78831	40.5276	0.61854	10.5987	0.82263	47.0252	0.55299		70.8246	0.01156	271.104	0.0018	21.3482	0.2626	81.6745	0.01669	18.5744	0.1713	71.0997	0.0023	70.0582	0.0137	268.171	0.000664562
12.63	0.7987	48.2949	0.6043	8.96229	0.7376	34.2612	0.548	14.285	0.7376	41.3546	0.614	10.815	0.8122	47.9849	0.548		72.27	0.01156	276.637	0.0018	21.7839	0.27991	83.3413	0.01557	18.9535	0.1703	72.5507	0.00214	71.488	0.0142	273.644	0.000664562
12.8826	0.78463	49.2608	0.59936	9.14154	0.81477	34.9465	0.54307	14.5707	0.81477	42.1818	0.6095	11.0313	0.85795	48.9447	0.54307		73.7154	0.012	282.17	0.0018	22.2196	0.27389	85.0081	0.01453	19.3326	0.1611	74.0018	0.00201	72.9178	0.0116	279.117	0.000664562
13.1352	0.80032	50.2267	0.59447	9.32078	0.76957	35.6317	0.5382	14.8564	0.76957	43.0088	0.60505	11.2476	0.79695	49.9044	0.5382		75.1608	0.01022	287.703	0.0018	22.6552	0.27239	86.6749	0.01358	19.7116	0.1532	75.4528	0.0019	74.3475	0.0143	284.59	0.000664562
13.3878	0.81331	51.1926	0.58962	9.50003	0.78611	36.3169	0.53338	15.1421	0.78611	43.8359	0.60065	11.4639	0.8138	50.864	0.53338		76.6062	0.01111	293.235	0.0018	23.0909	0.24944	88.3418	0.01271	20.0907	0.1598	76.9038	0.0018	75.7773	0.014	290.062	0.000664562
13.6404	0.79545	52.1585	0.58483	9.67928	0.78501	37.0022	0.52863	15.4278	0.78501	44.663	0.59629	11.6802	0.80498	51.8237	0.52863		78.0516	0.008	298.768	0.0018	23.5266	0.24718	90.0086	0.01191	20.4698	0.1441	78.3548	0.00171	77.207	0.0129	295.535	0.000664562
13.893	0.81304	53.1244	0.58008	9.85852	0.78721	37.6874	0.52393	15.7135	0.78721	45.4901	0.59197	11.8965	0.82986	52.7834	0.52393		79.497	0.00711	304.301	0.0018	23.9623	0.24342	91.6754	0.01117	20.8488	0.1446	79.8058	0.00164	78.6368	0.0135	301.008	0.000664562
14.1456	0.81629	54.0903	0.57538	10.0378	0.75413	38.3726	0.51929	15.9992	0.75413	46.3172	0.58769	12.1128	0.80578	53.7431	0.51929		80.9424	0.00978	309.834	0.0018	24.3979	0.2374	93.3423	0.01049	21.2279	0.1408	81.2568	0.00157	80.0666	0.0106	306.481	0.000664562
14.3982	0.80682	55.0562	0.57072	10.217	0.7409	39.0578	0.5147	16.2849	0.7409	47.1443	0.58346	12.3291	0.82665	54.7028	0.5147		82.3878	0.00533	315.366	0.0018	24.8336	0.23514	95.0091	0.00986	21.607	0.1314	82.7078	0.00151	81.4963	0.0102	311.954	0.000664562
14.6508	0.80628	56.0221	0.56611	10.3963	0.74972	39.743	0.51016	16.5706	0.74972	47.9714	0.57927	12.5454	0.79535	55.6625	0.51016		83.8332	0.00578	320.899	0.0018	25.2693	0.22536	96.6759	0.00929	21.9861	0.1332	84.1589	0.00146	82.9261	0.0086	317.427	0.000664562
14.9034	0.81412	56.988	0.56154	10.5755	0.71444	40.4283	0.50568	16.8563	0.71444	48.7985	0.57512	12.7617	0.78411	56.6222	0.50568		85.2786	0.00978	326.432	0.0018	25.705	0.22573	98.3427	0.00876	22.3651	0.1247	85.6099	0.00142	84.3558	0.0092	322.9	0.000664562
15.156	0.79708	57.9539	0.55701	10.7547	0.76185	41.1135	0.50125	17.142	0.76185	49.6256	0.57101	12.978	0.77929	57.5819	0.50125		86.724	0.00578	331.965	0.0018	26.1406	0.20655	100.01	0.00827	22.7442	0.1237	87.0609	0.00138	85.7856	0.01	328.373	0.000664562
15.4086	0.79356	58.9198	0.55253	10.934	0.78501	41.7987	0.49686	17.4277	0.78501	50.4527	0.56695	13.1943	0.76966	58.5416	0.49686		88.1694	0.00667	337.497	0.0018	26.5763	0.21934	101.676	0.00782	23.1233	0.1233	88.5119	0.00135	87.2154	0.0084	333.845	0.000664562
15.6612	0.78463	59.8857	0.5481	11.1132	0.77508	42.484	0.49253	17.7134	0.77508	51.2798	0.56292	13.4106	0.80819	59.5013	0.49253		89.6148	0.00889	343.03	0.0018	27.012	0.19488	103.343	0.00741	23.5023	0.111	89.9629	0.00132	88.6451	0.0101	339.318	0.000664562
15.9138	0.76488	60.8516	0.5437	11.2925	0.67916	43.1692	0.48825	17.9991	0.67916	52.1069	0.55893	13.6269	0.77769	60.461	0.48825		91.0602	0.00489	348.563	0.0018	27.4477	0.20354	105.01	0.00703	23.8814	0.1105	91.4139	0.00129	90.0749	0.0077	344.791	0.000664562
16.1664	0.7941	61.8175	0.53935	11.4717	0.72657	43.8544	0.48401	18.2848	0.72657	52.934	0.55497	13.8432	0.78411	61.4207	0.48401		92.5056	0.00622	354.096	0.0018	27.8834	0.19338	106.677	0.00669	24.2605	0.1103	92.8649	0.00127	91.5046	0.0062	350.264	0.000664562
16.419	0.78328	62.7834	0.53503	11.651	0.77729	44.5396	0.47982	18.5705	0.77729	53.761	0.55106	14.0595	0.80899	62.3804	0.47982		93.951	0.00933	359.628	0.0018	28.319	0.20504	108.344	0.00636	24.6395	0.1068	94.316	0.00125	92.9344	0.0096	355.737	0.000664562
16.6716	0.79085	63.7493	0.53076	11.8302	0.74531	45.2249	0.47568	18.8562	0.74531	54.5881	0.54718	14.2758	0.77368	63.3401	0.47568		95.3964	0.004	365.161	0.0018	28.7547	0.20692	110.011	0.00607	25.0186	0.1057	95.767	0.00124	94.3642	0.0085	361.21	0.000664562
16.9242	0.81683	64.7152	0.52653	12.0095	0.71334	45.9101	0.47158	19.1419	0.71334	55.4152	0.54334	14.4921	0.80738	64.2998	0.47158		96.8418	0.00711	370.694	0.0018	29.1904	0.21445	111.677	0.0058	25.3977	0.1032	97.218	0.00122	95.7939	0.0073	366.683	0.000664562
17.1768	0.80898	65.6811	0.52234	12.1887	0.69791	46.5953	0.46752	19.4276	0.69791	56.2423	0.53953	14.7084	0.74799	65.2595	0.46752		98.2872	0.00667	376.226	0.0018	29.6261	0.17306	113.344	0.00555	25.7768	0.1021	98.669	0.00121	97.2237	0.0055	372.156	0.000664562
17.4294	0.74161	66.647	0.51819	12.368	0.7376	47.2805	0.46351	19.7133	0.7376	57.0694	0.53576	14.9247	0.73435	66.2192	0.46351		99.7326	0.00489	381.759	0.0018	30.0617	0.18134	115.011	0.00532	26.1558	0.0924	100.12	0.0012	98.6534	0.0078	377.628	0.000664562
17.682	0.78355	67.6128	0.51407	12.5472	0.75634	47.9658	0.45954	19.999	0.75634	57.8965	0.53203	15.141	0.73917	67.1789	0.45954		101.178	0.00667	387.292	0.0018	30.4974	0.17419	116.678	0.00511	26.5349	0.0951	101.571	0.00119	100.083	0.0066	383.101	0.000664562
17.9346	0.77354	68.5787	0.51	12.7264	0.67034	48.651	0.45562	20.2847	0.67034	58.7236	0.52833	15.3573	0.7496	68.1386	0.45562		102.623	0.00978	392.825	0.0018	30.9331	0.19074	118.345	0.00491	26.914	0.0903	103.022	0.00118	101.513	0.0066	388.574	0.000664562
18.1872	0.75298	69.5447	0.50596	12.9057	0.75303	49.3362	0.45173	20.5704	0.75303	59.5507	0.52466	15.5736	0.73515	69.0983	0.45173		104.069	0.00844	398.357	0.0018	31.3688	0.20316	120.011	0.00474	27.293	0.0938	104.473	0.00117	102.943	0.0074	394.047	0.000664562
18.4398	0.76218	70.5105	0.50196	13.0849	0.72106	50.0214	0.44789	20.8561	0.72106	60.3778	0.52103	15.7899	0.80016	70.058	0.44789		105.514	0.00667	403.89	0.0018	31.8044	0.17758	121.678	0.00457	27.6721	0.0831	105.924	0.00117	104.372	0.0061	399.52	0.000664562
18.6924	0.78139	71.4764	0.498	13.2642	0.72106	50.7067	0.44409	21.1418	0.72106	61.2049	0.51742	16.0062	0.78732	71.0177	0.44409		106.96	0.00533	409.423	0.0018	32.2401	0.16253	123.345	0.00442	28.0512	0.0862	107.375	0.00116	105.802	0.0068	404.993	0.000664562
18.945	0.75	72.4423	0.49408	13.4434	0.73539	51.3919	0.44032	21.4275	0.73539	62.032	0.51386	16.2225	0.75281	71.9774	0.44032		108.405	0.00622	414.956	0.0018	32.6758	0.16742	125.012	0.00428	28.4303	0.0822	108.826	0.00116	107.232	0.0065	410.466	0.000664562
19.1976	0.77949	73.4082	0.49019	13.6227	0.76295	52.0771	0.4366	21.7132	0.76295	62.8591	0.51032	16.4388	0.77769	72.9371	0.4366		109.85	0.00489	420.488	0.0018	33.1115	0.15877	126.679	0.00415	28.8093	0.0785	110.277	0.00115	108.662	0.0049	415.939	0.000664562
19.4502	0.76894	74.3741	0.48633	13.8019	0.73429	52.7623	0.43291	21.9989	0.73429	63.6862	0.50682	16.6551	0.77769	73.8968	0.43291		111.296	0.00667	426.021	0.0018	33.5472	0.15576	128.346	0.00404	29.1884	0.0783	111.728	0.00115	110.092	0.0055	421.411	0.000664562
19.7028	0.75731	75.34	0.48251	13.9812	0.68026	53.4476	0.42926	22.2846	0.68026	64.5133	0.50334	16.8714	0.74398	74.8565	0.42926		112.741	0.00178	431.554	0.0018	33.9828	0.16704	130.012	0.00393	29.5675	0.077	113.179	0.00115	111.521	0.0059	426.884	0.000664562
19.9554	0.79437	76.3059	0.47873	14.1604	0.70232	54.1328	0.42565	22.5703	0.70232	65.3404	0.4999	17.0877	0.76966	75.8162	0.42565		114.187	0.00533	437.087	0.0018	34.4185	0.16253	131.679	0.00383	29.9465	0.0701	114.63	0.00114	112.951	0.0048	432.357	0.000664562
20.208	0.773	77.2718	0.47498	14.3397	0.6935	54.818	0.42207	22.856	0.6935	66.1675	0.49649	17.304	0.75843	76.7759	0.42207		115.632	0.00578	442.619	0.0018	34.8542	0.15989	133.346	0.00374	30.3256	0.0759	116.081	0.00114	114.381	0.0064	437.83	0.000664562
20.4606	0.74459	78.2377	0.47127	14.5189	0.72437	55.5032	0.41853	23.1417	0.72437	66.9945	0.4931	17.5203	0.70787	77.7356	0.41853		117.077	0.00489	448.152	0.0018	35.2899	0.14259	135.013	0.00365	30.7047	0.0702	117.532	0.00114	115.811	0.0036	443.303	0.000664562
20.7132	0.79275	79.2036	0.46758	14.6982	0.73319	56.1885	0.41502	23.4274	0.73319	67.8216	0.48975	17.7366	0.75682	78.6953	0.41502		118.523	0.00667	453.685	0.0018	35.7255	0.14372	136.68	0.00358	31.0837	0.0702	118.983	0.00114	117.24	0.0044	448.776	0.000664562
20.9658	0.73701	80.1695	0.46394	14.8774	0.68578	56.8737	0.41155	23.7131	0.68578	68.6487	0.48643	17.9529	0.73836	79.655	0.41155		119.968	0.00489	459.218	0.0018	36.1612	0.15764	138.347	0.0035	31.4628	0.0735	120.434	0.00114	118.67	0.0045	454.249	0.000664562
21.2184	0.74215	81.1354	0.46032	15.0566	0.72326	57.5589	0.40812	23.9988	0.72326	69.4758	0.48313	18.1692	0.73515	80.6147	0.40812		121.414	0.00711	464.75	0.0018	36.5969	0.14259	140.013	0.00344	31.8419	0.0672	121.885	0.00113	120.1	0.0051	459.722	0.000664562
21.471	0.79464	82.1013	0.45674	15.2359	0.73429	58.2441	0.40472	24.2845	0.73429	70.3029	0.47986	18.3855	0.76565	81.5744	0.40472		122.859	0.00489	470.283	0.0018	37.0326	0.15275	141.68	0.00338	32.221	0.0604	123.336	0.00113	121.53	0.004	465.194	0.000664562
21.7236	0.76623	83.0672	0.45319	15.4151	0.72547	58.9294	0.40135	24.5702	0.72547	71.13	0.47662	18.6018	0.7512	82.5341	0.40135		124.304	0.00711	475.816	0.0018	37.4683	0.14522	143.347	0.00332	32.6	0.0671	124.787	0.00113	122.959	0.0047	470.667	0.000664562
21.9762	0.72403	84.0331	0.44967	15.5944	0.69019	59.6146	0.39801	24.8559	0.69019	71.9571	0.47341	18.8181	0.73756	83.4938	0.39801		125.75	0.00311	481.349	0.0018	37.9039	0.13243	145.014	0.00327	32.9791	0.0619	126.238	0.00113	124.389	0.0039	476.14	0.000664562
22.2288	0.75947	84.999	0.44618	15.7736	0.70893	60.2998	0.39471	25.1416	0.70893	72.7842	0.47023	19.0344	0.69904	84.4535	0.39471		127.195	0.00444	486.881	0.0018	38.3396	0.13506	146.681	0.00322	33.3582	0.0572	127.689	0.00113	125.819	0.0041	481.613	0.000664562
22.4814	0.75785	85.9649	0.44273	15.9529	0.73098	60.985	0.39144	25.4273	0.73098	73.6113	0.46707	19.2507	0.74077	85.4132	0.39144		128.641	0.00756	492.414	0.0018	38.7753	0.12716	148.347	0.00318	33.7372	0.0579	129.14	0.00113	127.249	0.006	487.086	0.000664562
22.734	0.74567	86.9308	0.4393	16.1321	0.66262	61.6703	0.38819	25.713	0.66262	74.4384	0.46394	19.467	0.75762	86.3729	0.38819		130.086	0.00133	497.947	0.0018	39.211	0.1392	150.014	0.00314	34.1163	0.0556	130.591	0.00113	128.678	0.0041	492.559	0.000664562
22.9866	0.76407	87.8967	0.43591	16.3114	0.70562	62.3555	0.38499	25.9987	0.70562	75.2655	0.46084	19.6833	0.7809	87.3326	0.38499		131.531	0.00533	503.48	0.0018	39.6466	0.13243	151.681	0.00311	34.4954	0.0543	132.042	0.00113	130.108	0.0034	498.032	0.000664562
23.2392	0.74594	88.8626	0.43254	16.4906	0.64057	63.0407	0.38181	26.2844	0.64057	76.0926	0.45776	19.8996	0.75361	88.2923	0.38181		132.977	0.004	509.012	0.0018	40.0823	0.12942	153.348	0.00307	34.8744	0.0576	133.493	0.00113	131.538	0.0038	503.505	0.000664562
23.4918	0.74161	89.8285	0.42921	16.6699	0.76295	63.7259	0.37866	26.5701	0.76295	76.9197	0.4547	20.1159	0.73355	89.252	0.37866		134.422	0.00444	514.545	0.0018	40.518	0.1313	155.015	0.00304	35.2535	0.0551	134.944	0.00113	132.968	0.0033	508.977	0.000664562
23.7444	0.7289	90.7944	0.4259	16.8491	0.70893	64.4112	0.37554	26.8558	0.70893	77.7468	0.45168	20.3322	0.79856	90.2117	0.37554		135.868	0.00711	520.078	0.0018	40.9537	0.114	156.682	0.00301	35.6326	0.0507	136.395	0.00113	134.397	0.0037	514.45	0.000664562
23.997	0.75866	91.7603	0.42263	17.0283	0.6968	65.0964	0.37245	27.1415	0.6968	78.5738	0.44867	20.5485	0.70305	91.1714	0.37245		137.313	0.00622	525.611	0.0018	41.3894	0.12378	158.348	0.00299	36.0117	0.0537	137.846	0.00113	135.827	0.0036	519.923	0.000664562
24.2496	0.73782	92.7262	0.41938	17.2076	0.70342	65.7816	0.36939	27.4272	0.70342	79.4009	0.44569	20.7648	0.71108	92.1311	0.36939		138.758	0.004	531.143	0.0018	41.825	0.13807	160.015	0.00296	36.3907	0.0523	139.297	0.00113	137.257	0.0036	525.396	0.000664562
24.5022	0.75325	93.6921	0.41616	17.3868	0.70121	66.4668	0.36636	27.7129	0.70121	80.228	0.44274	20.9811	0.74398	93.0908	0.36636		140.204	0.004	536.676	0.0018	42.2607	0.11287	161.682	0.00294	36.7698	0.0506	140.748	0.00113	138.687	0.0033	530.869	0.000664562
24.7548	0.70698	94.658	0.41297	17.5661	0.64388	67.1521	0.36336	27.9986	0.64388	81.0551	0.43981	21.1974	0.70064	94.0505	0.36336		141.649	0.00667	542.209	0.0018	42.6964	0.11776	163.349	0.00292	37.1489	0.048	142.199	0.00113	140.116	0.0034	536.342	0.000664562
25.0074	0.71239	95.6239	0.40981	17.7453	0.68688	67.8373	0.36038	28.2843	0.68688	81.8822	0.4369	21.4137	0.75762	95.0102	0.36038		143.095	0.00444	547.741	0.0018	43.1321	0.13205	165.016	0.0029	37.5279	0.0495	143.65	0.00113	141.546	0.0029	541.815	0.000664562
25.26	0.73431	96.5898	0.40667	17.9246	0.71996	68.5225	0.35743	28.57	0.71996	82.7093	0.43402	21.63	0.76485	95.9699	0.35743		144.54	0.00356	553.274	0.0018	43.5677	0.11625	166.683	0.00288	37.907	0.0419	145.101	0.00113	142.976	0.0041	547.288	0.000664562
25.5126	0.73377	97.5557	0.40356	18.1038	0.67475	69.2077	0.35451	28.8557	0.67475	83.5364	0.43116	21.8463	0.70546	96.9296	0.35451		145.985	0.00533	558.807	0.0018	44.0034	0.11023	168.349	0.00287	38.2861	0.0433	146.552	0.00113	144.406	0.0031	552.76	0.000664562
25.7652	0.75298	98.5216	0.40048	18.2831	0.63616	69.893	0.35162	29.1414	0.63616	84.3635	0.42832	22.0626	0.69904	97.8893	0.35162		147.431	0.00489	564.34	0.0018	44.4391	0.11588	170.016	0.00285	38.6651	0.0419	148.004	0.00113	145.836	0.0036	558.233	0.000664562
26.0178	0.76542	99.4875	0.39743	18.4623	0.65491	70.5782	0.34875	29.4271	0.65491	85.1906	0.42551	22.2789	0.70385	98.849	0.34875		148.876	0.00667	569.872	0.0018	44.8748	0.10722	171.683	0.00284	39.0442	0.0401	149.455	0.00113	147.265	0.0043	563.706	0.000664562
26.2704	0.73106	100.453	0.3944	18.6416	0.74421	71.2634	0.34591	29.7128	0.74421	86.0177	0.42272	22.4952	0.68459	99.8087	0.34591		150.322	0.00444	575.405	0.0018	45.3105	0.10986	173.35	0.00283	39.4233	0.0353	150.906	0.00113	148.695	0.002	569.179	0.000664562
26.523	0.73133	101.419	0.3914	18.8208	0.66152	71.9486	0.3431	29.9985	0.66152	86.8448	0.41995	22.7115	0.73355	100.768	0.3431		151.767	0.00356	580.938	0.0018	45.7461	0.114	175.017	0.00282	39.8023	0.039	152.357	0.00113	150.125	0.003	574.652	0.000664562
26.7756	0.69481	102.385	0.38842	19.0001	0.67365	72.6339	0.34031	30.2842	0.67365	87.6719	0.4172	22.9278	0.74639	101.728	0.34031		153.212	0.00356	586.471	0.0018	46.1818	0.09406	176.684	0.00281	40.1814	0.0414	153.808	0.00113	151.555	0.0028	580.125	0.000664562
27.0282	0.71131	103.351	0.38547	19.1793	0.66262	73.3191	0.33754	30.5699	0.66262	88.499	0.41447	23.1441	0.71027	102.688	0.33754		154.658	0.00533	592.003	0.0018	46.6175	0.10083	178.35	0.0028	40.5605	0.0368	155.259	0.00113	152.984	0.0037	585.598	0.000664562
27.2808	0.67911	104.317	0.38255	19.3586	0.64278	74.0043	0.3348	30.8556	0.64278	89.326	0.41177	23.3604	0.72311	103.647	0.3348		156.103	0.00533	597.536	0.0018	47.0532	0.10948	180.017	0.00279	40.9396	0.0379	156.71	0.00113	154.414	0.0031	591.071	0.000664562
27.5334	0.75244	105.283	0.37965	19.5378	0.68798	74.6895	0.33209	31.1413	0.68798	90.1531	0.40908	23.5767	0.73355	104.607	0.33209		157.549	0.00311	603.069	0.0018	47.4888	0.09669	181.684	0.00278	41.3186	0.0393	158.161	0.00113	155.844	0.0031	596.543	0.000664562
27.786	0.73295	106.249	0.37677	19.717	0.66593	75.3748	0.3294	31.427	0.66593	90.9802	0.40642	23.793	0.6878	105.567	0.3294		158.994	0.00489	608.602	0.0018	47.9245	0.09631	183.351	0.00277	41.6977	0.0394	159.612	0.00113	157.274	0.0021	602.016	0.000664562
28.0386	0.70833	107.215	0.37392	19.8963	0.70232	76.06	0.32673	31.7127	0.70232	91.8073	0.40378	24.0093	0.73515	106.527	0.32673		160.439	0.00667	614.134	0.0018	48.3602	0.08503	185.018	0.00277	42.0768	0.0369	161.063	0.00113	158.703	0.0027	607.489	0.000664562
28.2912	0.72132	108.181	0.37109	20.0755	0.68688	76.7452	0.32409	31.9984	0.68688	92.6344	0.40115	24.2256	0.74478	107.486	0.32409		161.885	0.004	619.667	0.0018	48.7959	0.08014	186.685	0.00276	42.4558	0.0363	162.514	0.00113	160.133	0.0028	612.962	0.000664562
28.5438	0.71618	109.146	0.36829	20.2548	0.62734	77.4304	0.32147	32.2841	0.62734	93.4615	0.39855	24.4419	0.6878	108.446	0.32147		163.33	0.00444	625.2	0.0018	49.2315	0.09217	188.351	0.00275	42.8349	0.0362	163.965	0.00113	161.563	0.0024	618.435	0.000664562
28.7964	0.69995	110.112	0.36551	20.434	0.67475	78.1157	0.31888	32.5698	0.67475	94.2886	0.39597	24.6582	0.66693	109.406	0.31888		164.776	0.00267	630.733	0.0018	49.6672	0.09443	190.018	0.00275	43.214	0.0344	165.416	0.00113	162.993	0.0026	623.908	0.000664562
29.049	0.70536	111.078	0.36275	20.6133	0.66262	78.8009	0.3163	32.8555	0.66262	95.1157	0.39341	24.8745	0.77127	110.365	0.3163		166.221	0.00356	636.265	0.0018	50.1029	0.0918	191.685	0.00274	43.593	0.0305	166.867	0.00113	164.422	0.0029	629.381	0.000664562
29.3016	0.70563	112.044	0.36002	20.7925	0.66593	79.4861	0.31375	33.1412	0.66593	95.9428	0.39086	25.0908	0.69663	111.325	0.31375		167.666	0.00311	641.798	0.0018	50.5386	0.08051	193.352	0.00274	43.9721	0.0304	168.318	0.00113	165.852	0.0024	634.854	0.000664562
29.5542	0.69237	113.01	0.35731	20.9718	0.67144	80.1713	0.31123	33.4269	0.67144	96.7699	0.38834	25.3071	0.73676	112.285	0.31123		169.112	0.00489	647.331	0.0018	50.9743	0.08916	195.019	0.00273	44.3512	0.0318	169.769	0.00113	167.282	0.0027	640.326	0.000664562
29.8068	0.69643	113.976	0.35463	21.151	0.64939	80.8566	0.30872	33.7126	0.64939	97.597	0.38583	25.5234	0.687	113.244	0.30872		170.557	0.00311	652.864	0.0018	51.4099	0.08992	196.685	0.00273	44.7303	0.0292	171.22	0.00113	168.712	0.0022	645.799	0.000664562
30.0594	0.71618	114.942	0.35196	21.3302	0.61191	81.5418	0.30624	33.9983	0.61191	98.4241	0.38335	25.7397	0.71027	114.204	0.30624		172.003	0.00222	658.396	0.0018	51.8456	0.08202	198.352	0.00273	45.1093	0.0273	172.671	0.00113	170.141	0.0025	651.272	0.000664562
30.312	0.70211	115.908	0.34932	21.5095	0.62955	82.227	0.30378	34.284	0.62955	99.2512	0.38088	25.956	0.6886	115.164	0.30378		173.448	0.00311	663.929	0.0018	52.2813	0.09067	200.019	0.00272	45.4884	0.0274	174.122	0.00113	171.571	0.0027	656.745	0.000664562
30.5646	0.71402	116.874	0.3467	21.6887	0.64498	82.9122	0.30134	34.5697	0.64498	100.078	0.37843	26.1723	0.71429	116.124	0.30134		174.893	0.00356	669.462	0.0018	52.717	0.07976	201.686	0.00272	45.8675	0.0263	175.573	0.00113	173.001	0.0028	662.218	0.000664562
30.8172	0.69102	117.84	0.3441	21.868	0.66814	83.5975	0.29892	34.8554	0.66814	100.905	0.376	26.3886	0.69583	117.083	0.29892		176.339	0.00444	674.995	0.0018	53.1526	0.07938	203.353	0.00272	46.2465	0.0261	177.024	0.00113	174.431	0.0016	667.691	0.000664562
31.0698	0.68885	118.805	0.34153	22.0472	0.70011	84.2827	0.29653	35.1411	0.70011	101.732	0.37359	26.6049	0.6886	118.043	0.29653		177.784	0.00667	680.527	0.0018	53.5883	0.0918	205.02	0.00272	46.6256	0.0284	178.475	0.00113	175.86	0.0026	673.164	0.000664562
31.3224	0.7013	119.771	0.33897	22.2265	0.6935	84.9679	0.29415	35.4268	0.6935	102.56	0.3712	26.8212	0.75441	119.003	0.29415		179.23	0.00533	686.06	0.0018	54.024	0.07487	206.686	0.00271	47.0047	0.027	179.926	0.00113	177.29	0.0033	678.637	0.000664562
31.575	0.71943	120.737	0.33644	22.4057	0.61301	85.6531	0.29179	35.7125	0.61301	103.387	0.36882	27.0375	0.67175	119.962	0.29179		180.675	0.00578	691.593	0.0018	54.4597	0.08126	208.353	0.00271	47.3837	0.0283	181.377	0.00113	178.72	0.0032	684.109	0.000664562
31.8276	0.65206	121.703	0.33393	22.585	0.68688	86.3384	0.28946	35.9982	0.68688	104.214	0.36646	27.2538	0.65811	120.922	0.28946		182.12	0.00311	697.126	0.0018	54.8954	0.08578	210.02	0.00271	47.7628	0.0258	182.828	0.00113	180.15	0.0029	689.582	0.000664562
32.0802	0.72917	122.669	0.33143	22.7642	0.63065	87.0236	0.28714	36.2839	0.63065	105.041	0.36412	27.4701	0.70626	121.882	0.28714		183.566	0.00311	702.658	0.0018	55.331	0.08089	211.687	0.00271	48.1419	0.0269	184.279	0.00113	181.58	0.0015	695.055	0.000664562
32.3328	0.67235	123.635	0.32896	22.9435	0.64278	87.7088	0.28485	36.5696	0.64278	105.868	0.36179	27.6864	0.63884	122.841	0.28485		185.011	0.00356	708.191	0.0018	55.7667	0.07223	213.354	0.00271	48.521	0.026	185.73	0.00113	183.009	0.0016	700.528	0.000664562
32.5854	0.68074	124.601	0.32651	23.1227	0.6505	88.394	0.28257	36.8553	0.6505	106.695	0.35949	27.9027	0.72151	123.801	0.28257		186.457	0.00267	713.724	0.0018	56.2024	0.07788	215.021	0.0027	48.9	0.0246	187.181	0.00113	184.439	0.0016	706.001	0.000664562
32.838	0.71077	125.567	0.32408	23.302	0.62293	89.0793	0.28032	37.141	0.62293	107.522	0.35719	28.119	0.67496	124.761	0.28032		187.902	0.00533	719.256	0.0018	56.6381	0.06847	216.687	0.0027	49.2791	0.0212	188.632	0.00113	185.869	0.0017	711.474	0.000664562
33.0906	0.69426	126.533	0.32167	23.4812	0.62845	89.7645	0.27808	37.4267	0.62845	108.349	0.35492	28.3353	0.69262	125.721	0.27808		189.347	0.00489	724.789	0.0018	57.0737	0.07713	218.354	0.0027	49.6582	0.0238	190.083	0.00113	187.299	0.0018	716.947	0.000664562
33.3432	0.6645	127.499	0.31928	23.6605	0.60198	90.4497	0.27587	37.7124	0.60198	109.176	0.35266	28.5516	0.66854	126.68	0.27587		190.793	0.00133	730.322	0.0018	57.5094	0.07073	220.021	0.0027	50.0372	0.0213	191.534	0.00113	188.728	0.0019	722.42	0.000664562
33.5958	0.69264	128.464	0.31691	23.8397	0.63947	91.1349	0.27367	37.9981	0.63947	110.003	0.35042	28.7679	0.65329	127.64	0.27367		192.238	0.00311	735.855	0.0018	57.9451	0.07524	221.688	0.0027	50.4163	0.0222	192.985	0.00113	190.158	0.0022	727.892	0.000664562
33.8484	0.65422	129.43	0.31456	24.0189	0.61411	91.8202	0.27149	38.2838	0.61411	110.83	0.3482	28.9842	0.6573	128.6	0.27149		193.684	0.00311	741.387	0.0018	58.3808	0.07863	223.355	0.0027	50.7954	0.0237	194.436	0.00113	191.588	0.0021	733.365	0.000664562
34.101	0.671	130.396	0.31222	24.1982	0.65821	92.5054	0.26933	38.5695	0.65821	111.658	0.34599	29.2005	0.66132	129.559	0.26933		195.129	0.00178	746.92	0.0018	58.8165	0.06622	225.021	0.0027	51.1745	0.022	195.887	0.00113	193.018	0.0016	738.838	0.000664562
34.3536	0.69048	131.362	0.30991	24.3774	0.65491	93.1906	0.26719	38.8552	0.65491	112.485	0.34379	29.4168	0.69663	130.519	0.26719		196.574	0.004	752.453	0.0018	59.2521	0.06885	226.688	0.0027	51.5535	0.019	197.338	0.00113	194.447	0.0021	744.311	0.000664562
34.6062	0.67397	132.328	0.30761	24.5567	0.67806	93.8758	0.26507	39.1409	0.67806	113.312	0.34162	29.6331	0.66212	131.479	0.26507		198.02	0.00578	757.986	0.0018	59.6878	0.0681	228.355	0.0027	51.9326	0.0196	198.789	0.00113	195.877	0.0028	749.784	0.000664562
34.8588	0.63853	133.294	0.30534	24.7359	0.63286	94.5611	0.26296	39.4266	0.63286	114.139	0.33946	29.8494	0.69583	132.438	0.26296		199.465	0.00311	763.518	0.0018	60.1235	0.06208	230.022	0.00269	52.3117	0.0223	200.24	0.00113	197.307	0.002	755.257	0.000664562
35.1114	0.70644	134.26	0.30308	24.9152	0.6505	95.2463	0.26087	39.7123	0.6505	114.966	0.33731	30.0657	0.70626	133.398	0.26087		200.911	0.00222	769.051	0.0018	60.5592	0.07336	231.689	0.00269	52.6907	0.0237	201.691	0.00113	198.737	0.0031	760.73	0.000664562
35.364	0.67235	135.226	0.30084	25.0944	0.59647	95.9315	0.2588	39.998	0.59647	115.793	0.33518	30.282	0.72311	134.358	0.2588		202.356	0.00267	774.584	0.0018	60.9948	0.06509	233.356	0.00269	53.0698	0.0208	203.142	0.00113	200.166	0.0015	766.203	0.000664562
35.6166	0.63636	136.192	0.29862	25.2737	0.66593	96.6167	0.25675	40.2837	0.66593	116.62	0.33306	30.4983	0.6565	135.318	0.25675		203.801	0.004	780.117	0.0018	61.4305	0.06546	235.022	0.00269	53.4489	0.0185	204.593	0.00113	201.596	0.0019	771.675	0.000664562
35.8692	0.67857	137.157	0.29642	25.4529	0.60529	97.302	0.25472	40.5694	0.60529	117.447	0.33096	30.7146	0.69984	136.277	0.25472		205.247	0.00178	785.649	0.0018	61.8662	0.05493	236.689	0.00269	53.8279	0.0171	206.044	0.00113	203.026	0.002	777.148	0.000664562
36.1218	0.69048	138.123	0.29423	25.6321	0.61411	97.9872	0.2527	40.8551	0.61411	118.274	0.32887	30.9309	0.65329	137.237	0.2527		206.692	0.004	791.182	0.0018	62.3019	0.05719	238.356	0.00269	54.207	0.0202	207.495	0.00113	204.456	0.002	782.621	0.000664562
36.3744	0.6664	139.089	0.29206	25.8114	0.62514	98.6724	0.2507	41.1408	0.62514	119.101	0.3268	31.1472	0.64928	138.197	0.2507		208.138	0.004	796.715	0.0018	62.7375	0.06622	240.023	0.00269	54.5861	0.0205	208.946	0.00113	205.885	0.0017	788.094	0.000664562
36.627	0.66153	140.055	0.28991	25.9906	0.61411	99.3576	0.24871	41.4265	0.61411	119.928	0.32475	31.3635	0.70787	139.156	0.24871		209.583	0.00311	802.248	0.0018	63.1732	0.0696	241.69	0.00269	54.9652	0.0193	210.397	0.00113	207.315	0.0024	793.567	0.000664562
36.8796	0.69535	141.021	0.28778	26.1699	0.59647	100.043	0.24675	41.7122	0.59647	120.756	0.3227	31.5798	0.6862	140.116	0.24675		211.028	0.00311	807.78	0.0018	63.6089	0.0617	243.357	0.00269	55.3442	0.0182	211.848	0.00113	208.745	0.0027	799.04	0.000664562
37.1322	0.6618	141.987	0.28566	26.3491	0.65711	100.728	0.2448	41.9979	0.65711	121.583	0.32068	31.7961	0.6878	141.076	0.2448		212.474	0.00622	813.313	0.0018	64.0446	0.06057	245.023	0.00269	55.7233	0.0186	213.299	0.00113	210.175	0.0018	804.513	0.000664562
37.3848	0.69453	142.953	0.28356	26.5284	0.59096	101.413	0.24286	42.2836	0.59096	122.41	0.31866	32.0124	0.71268	142.035	0.24286		213.919	0.004	818.846	0.0018	64.4803	0.05681	246.69	0.00269	56.1024	0.0146	214.75	0.00113	211.604	0.0024	809.986	0.000664562
37.6374	0.66342	143.919	0.28148	26.7076	0.60309	102.099	0.24094	42.5693	0.60309	123.237	0.31666	32.2287	0.67255	142.995	0.24094		215.365	0.00533	824.379	0.0018	64.9159	0.06321	248.357	0.00269	56.4814	0.0153	216.201	0.00113	213.034	0.0022	815.458	0.000664562
37.89	0.66153	144.885	0.27941	26.8869	0.61963	102.784	0.23904	42.855	0.61963	124.064	0.31467	32.445	0.64446	143.955	0.23904		216.81	0.004	829.911	0.0018	65.3516	0.05606	250.024	0.00269	56.8605	0.0182	217.652	0.00113	214.464	0.0015	820.931	0.000664562
38.1426	0.67343	145.851	0.27736	27.0661	0.63837	103.469	0.23716	43.1407	0.63837	124.891	0.3127	32.6613	0.63644	144.915	0.23716		218.255	0.00267	835.444	0.0018	65.7873	0.04703	251.691	0.00269	57.2396	0.0176	219.103	0.00113	215.894	0.0014	826.404	0.000664562
38.3952	0.65016	146.816	0.27533	27.2454	0.58986	104.154	0.23529	43.4264	0.58986	125.718	0.31074	32.8776	0.63082	145.874	0.23529		219.701	0.00444	840.977	0.0018	66.223	0.05756	253.358	0.00269	57.6186	0.0162	220.554	0.00113	217.324	0.0017	831.877	0.000664562
38.6478	0.64529	147.782	0.27331	27.4246	0.59978	104.839	0.23343	43.7121	0.59978	126.545	0.3088	33.0939	0.64767	146.834	0.23343		221.146	0.00267	846.51	0.0018	66.6586	0.05944	255.024	0.00269	57.9977	0.0124	222.005	0.00113	218.753	0.0018	837.35	0.000664562
38.9004	0.68777	148.748	0.27131	27.6039	0.59647	105.525	0.2316	43.9978	0.59647	127.372	0.30687	33.3102	0.64928	147.794	0.2316		222.592	0.000888889	852.042	0.0018	67.0943	0.05342	256.691	0.00269	58.3768	0.0149	223.456	0.00113	220.183	0.0015	842.823	0.000664562
39.153	0.65963	149.714	0.26933	27.7831	0.58875	106.21	0.22977	44.2835	0.58875	128.199	0.30495	33.5265	0.67496	148.753	0.22977		224.037	0.00178	857.575	0.0018	67.53	0.03875	258.358	0.00269	58.7559	0.0147	224.907	0.00113	221.613	0.0014	848.296	0.000664562
39.4056	0.6342	150.68	0.26736	27.9624	0.60529	106.895	0.22796	44.5692	0.60529	129.027	0.30304	33.7428	0.65891	149.713	0.22796		225.482	0.00311	863.108	0.0018	67.9657	0.05831	260.025	0.00269	59.1349	0.0148	226.358	0.00113	223.043	0.0013	853.769	0.000664562
39.6582	0.64881	151.646	0.26541	28.1416	0.61963	107.58	0.22617	44.8549	0.61963	129.854	0.30115	33.9591	0.67978	150.673	0.22617		226.928	0.00133	868.641	0.0018	68.4013	0.05455	261.692	0.00269	59.514	0.0139	227.809	0.00113	224.472	0.0012	859.241	0.000664562
39.9108	0.67262	152.612	0.26347	28.3208	0.58655	108.266	0.22439	45.1406	0.58655	130.681	0.29927	34.1754	0.67978	151.632	0.22439		228.373	0.00178	874.173	0.0018	68.837	0.05117	263.358	0.00269	59.8931	0.0152	229.26	0.00113	225.902	0.002	864.714	0.000664562
40.1634	0.63988	153.578	0.26154	28.5001	0.59647	108.951	0.22263	45.4263	0.59647	131.508	0.29741	34.3917	0.59952	152.592	0.22263		229.819	0.00133	879.706	0.0018	69.2727	0.04703	265.025	0.00269	60.2721	0.0153	230.711	0.00113	227.332	0.0018	870.187	0.000664562
40.416	0.66856	154.544	0.25964	28.6793	0.57222	109.636	0.22088	45.712	0.57222	132.335	0.29555	34.608	0.66774	153.552	0.22088		231.264	0.00222	885.239	0.0018	69.7084	0.04477	266.692	0.00269	60.6512	0.0136	232.162	0.00113	228.762	0.0011	875.66	0.000664562
40.6686	0.64394	155.51	0.25774	28.8586	0.57883	110.321	0.21915	45.9977	0.57883	133.162	0.29371	34.8243	0.68299	154.512	0.21915		232.709	0.00311	890.772	0.0018	70.1441	0.04966	268.359	0.00269	61.0303	0.015	233.613	0.00113	230.191	0.0018	881.133	0.000664562
40.9212	0.63122	156.475	0.25587	29.0378	0.61963	111.006	0.21743	46.2834	0.61963	133.989	0.29188	35.0406	0.62279	155.471	0.21743		234.155	0.00444	896.304	0.0018	70.5797	0.04966	270.026	0.00269	61.4093	0.0125	235.064	0.00113	231.621	0.0009	886.606	0.000664562
41.1738	0.66964	157.441	0.254	29.2171	0.57222	111.692	0.21572	46.5691	0.57222	134.816	0.29007	35.2569	0.66292	156.431	0.21572		235.6	0.00178	901.837	0.0018	71.0154	0.0474	271.693	0.00269	61.7884	0.0132	236.515	0.00113	233.051	0.0009	892.079	0.000664562
41.4264	0.64881	158.407	0.25215	29.3963	0.63286	112.377	0.21403	46.8548	0.63286	135.643	0.28826	35.4732	0.61958	157.391	0.21403		237.046	0.00311	907.37	0.0018	71.4511	0.04552	273.359	0.00269	62.1675	0.0124	237.966	0.00113	234.481	0.0013	897.552	0.000664562
41.679	0.64962	159.373	0.25032	29.5756	0.65932	113.062	0.21236	47.1405	0.65932	136.47	0.28647	35.6895	0.64526	158.35	0.21236		238.491	0.00356	912.902	0.0018	71.8868	0.05154	275.026	0.00269	62.5466	0.0121	239.417	0.00113	235.91	0.0012	903.024	0.000664562
41.9316	0.64529	160.339	0.2485	29.7548	0.56891	113.747	0.21069	47.4262	0.56891	137.297	0.28469	35.9058	0.69021	159.31	0.21069		239.936	0.00133	918.435	0.0018	72.3225	0.04364	276.693	0.00269	62.9256	0.0122	240.868	0.00113	237.34	0.0014	908.497	0.000664562
42.1842	0.61093	161.305	0.24669	29.934	0.59316	114.433	0.20904	47.7119	0.59316	138.125	0.28293	36.1221	0.64045	160.27	0.20904		241.382	0.00267	923.968	0.0018	72.7581	0.04891	278.36	0.00269	63.3047	0.0115	242.319	0.00113	238.77	0.0022	913.97	0.000664562
42.4368	0.61824	162.271	0.2449	30.1133	0.59427	115.118	0.20741	47.9976	0.59427	138.952	0.28117	36.3384	0.6252	161.229	0.20741		242.827	0.00222	929.501	0.0018	73.1938	0.04703	280.027	0.00269	63.6838	0.0139	243.77	0.00113	240.2	0.0014	919.443	0.000664562
42.6894	0.65179	163.237	0.24313	30.2925	0.6108	115.803	0.20579	48.2833	0.6108	139.779	0.27943	36.5547	0.67014	162.189	0.20579		244.273	0.00178	935.033	0.0018	73.6295	0.04251	281.694	0.00269	64.0628	0.0116	245.221	0.00113	241.629	0.0025	924.916	0.000664562
42.942	0.63176	164.203	0.24136	30.4718	0.57773	116.488	0.20418	48.569	0.57773	140.606	0.2777	36.771	0.64045	163.149	0.20418		245.718	0.004	940.566	0.0018	74.0652	0.04439	283.36	0.00269	64.4419	0.0124	246.673	0.00113	243.059	0.0009	930.389	0.000664562
43.1946	0.6204	165.169	0.23961	30.651	0.55788	117.173	0.20258	48.8547	0.55788	141.433	0.27598	36.9873	0.6557	164.109	0.20258		247.163	0.004	946.099	0.0018	74.5008	0.04552	285.027	0.00269	64.821	0.0101	248.124	0.00113	244.489	0.0014	935.862	0.000664562
43.4472	0.63934	166.134	0.23788	30.8303	0.55788	117.859	0.201	49.1404	0.55788	142.26	0.27427	37.2036	0.66132	165.068	0.201		248.609	0.00311	951.632	0.0018	74.9365	0.05117	286.694	0.00269	65.2	0.0124	249.575	0.00113	245.919	0.0017	941.335	0.000664562
43.6998	0.64637	167.1	0.23615	31.0095	0.52811	118.544	0.19943	49.4261	0.52811	143.087	0.27257	37.4199	0.65971	166.028	0.19943		250.054	0.00444	957.164	0.0018	75.3722	0.03913	288.361	0.00269	65.5791	0.011	251.026	0.00113	247.348	0.0015	946.807	0.000664562
43.9524	0.60308	168.066	0.23444	31.1888	0.57883	119.229	0.19788	49.7118	0.57883	143.914	0.27088	37.6362	0.62279	166.988	0.19788		251.5	0.00356	962.697	0.0018	75.8079	0.04176	290.028	0.00269	65.9582	0.0111	252.477	0.00113	248.778	0.0016	952.28	0.000664562
44.205	0.64989	169.032	0.23275	31.368	0.54135	119.914	0.19633	49.9975	0.54135	144.741	0.26921	37.8525	0.63804	167.947	0.19633		252.945	0.00311	968.23	0.0018	76.2435	0.04138	291.695	0.00269	66.3372	0.0107	253.928	0.00113	250.208	0.0014	957.753	0.000664562
44.4576	0.62662	169.998	0.23106	31.5473	0.51709	120.6	0.1948	50.2832	0.51709	145.568	0.26755	38.0688	0.6565	168.907	0.1948		254.39	0.00267	973.763	0.0018	76.6792	0.03574	293.361	0.00269	66.7163	0.0105	255.379	0.00113	251.638	0.0013	963.226	0.000664562
44.7102	0.62635	170.964	0.22939	31.7265	0.57883	121.285	0.19329	50.5689	0.57883	146.395	0.26589	38.2851	0.61477	169.867	0.19329		255.836	0.00444	979.295	0.0018	77.1149	0.03913	295.028	0.00269	67.0954	0.0101	256.83	0.00113	253.068	0.002	968.699	0.000664562
44.9628	0.62013	171.93	0.22774	31.9058	0.57442	121.97	0.19178	50.8546	0.57442	147.223	0.26425	38.5014	0.61477	170.826	0.19178		257.281	0.00311	984.828	0.0018	77.5506	0.03612	296.695	0.00269	67.4745	0.01	258.281	0.00113	254.497	0.0014	974.172	0.000664562
45.2154	0.6131	172.896	0.22609	32.085	0.57222	122.655	0.19029	51.1403	0.57222	148.05	0.26262	38.7177	0.626	171.786	0.19029		258.727	0.00444	990.361	0.0018	77.9863	0.04176	298.362	0.00269	67.8535	0.0104	259.732	0.00113	255.927	0.0013	979.645	0.000664562
45.468	0.63285	173.862	0.22446	32.2642	0.58104	123.341	0.18881	51.426	0.58104	148.877	0.261	38.934	0.67737	172.746	0.18881		260.172	0.00356	995.894	0.0018	78.4219	0.04778	300.029	0.00269	68.2326	0.0096	261.183	0.00113	257.357	0.0022	985.118	0.000664562
45.7206	0.61824	174.828	0.22284	32.4435	0.57773	124.026	0.18734	51.7117	0.57773	149.704	0.25939	39.1503	0.64125	173.706	0.18734		261.617	0.00356	1001.43	0.0018	78.8576	0.04364	301.695	0.00269	68.6117	0.0096	262.634	0.00113	258.787	0.0007	990.59	0.000664562
45.9732	0.60038	175.793	0.22123	32.6227	0.57111	124.711	0.18588	51.9974	0.57111	150.531	0.25779	39.3666	0.60674	174.665	0.18588		263.063	0.00222	1006.96	0.0018	79.2933	0.0395	303.362	0.00269	68.9907	0.0103	264.085	0.00113	260.216	0.0013	996.063	0.000664562
46.2258	0.60552	176.759	0.21964	32.802	0.58765	125.396	0.18444	52.2831	0.58765	151.358	0.25621	39.5829	0.6565	175.625	0.18444		264.508	0.00222	1012.49	0.0018	79.729	0.03386	305.029	0.00269	69.3698	0.0112	265.536	0.00113	261.646	0.0014	1001.54	0.000664562
46.4784	0.62013	177.725	0.21806	32.9812	0.57552	126.081	0.18301	52.5688	0.57552	152.185	0.25463	39.7992	0.64205	176.585	0.18301		265.954	0.00311	1018.02	0.0018	80.1646	0.04703	306.696	0.00269	69.7489	0.0076	266.987	0.00113	263.076	0.002	1007.01	0.000664562
46.731	0.62202	178.691	0.21649	33.1605	0.55678	126.767	0.18159	52.8545	0.55678	153.012	0.25306	40.0155	0.64928	177.544	0.18159		267.399	0.00178	1023.56	0.0018	80.6003	0.04402	308.363	0.00269	70.1279	0.0094	268.438	0.00113	264.506	0.0013	1012.48	0.000664562
46.9836	0.61472	179.657	0.21493	33.3397	0.54686	127.452	0.18018	53.1402	0.54686	153.839	0.25151	40.2318	0.59872	178.504	0.18018		268.844	0.00267	1029.09	0.0018	81.036	0.04026	310.03	0.00269	70.507	0.0093	269.889	0.00113	265.935	0.0012	1017.95	0.000664562
47.2362	0.6204	180.623	0.21338	33.519	0.5215	128.137	0.17878	53.4259	0.5215	154.666	0.24996	40.4481	0.62761	179.464	0.17878		270.29	0.00356	1034.62	0.0018	81.4717	0.03725	311.696	0.00269	70.8861	0.0079	271.34	0.00113	267.365	0.0007	1023.43	0.000664562
47.4888	0.62933	181.589	0.21185	33.6982	0.59868	128.822	0.17739	53.7116	0.59868	155.494	0.24842	40.6644	0.63965	180.423	0.17739		271.735	0.00133	1040.16	0.0018	81.9073	0.03348	313.363	0.00269	71.2652	0.0106	272.791	0.00113	268.795	0.0014	1028.9	0.000664562
47.7414	0.59118	182.555	0.21033	33.8775	0.59206	129.508	0.17602	53.9973	0.59206	156.321	0.2469	40.8807	0.61396	181.383	0.17602		273.181	0.00267	1045.69	0.0018	82.343	0.03574	315.03	0.00269	71.6442	0.0091	274.242	0.00113	270.225	0.0014	1034.37	0.000664562
47.994	0.60227	183.521	0.20882	34.0567	0.5237	130.193	0.17466	54.283	0.5237	157.148	0.24538	41.097	0.62199	182.343	0.17466		274.626	0.00311	1051.22	0.0018	82.7787	0.03988	316.697	0.00269	72.0233	0.0078	275.693	0.00113	271.654	0.0013	1039.85	0.000664562
48.2466	0.60525	184.487	0.20732	34.236	0.54135	130.878	0.1733	54.5687	0.54135	157.975	0.24387	41.3133	0.62199	183.303	0.1733		276.071	0.00222	1056.75	0.0018	83.2144	0.03273	318.364	0.00269	72.4024	0.0103	277.144	0.00113	273.084	0.0017	1045.32	0.000664562
48.4992	0.58117	185.452	0.20583	34.4152	0.59206	131.563	0.17196	54.8544	0.59206	158.802	0.24238	41.5296	0.60594	184.262	0.17196		277.517	0.00667	1062.29	0.0018	83.6501	0.03837	320.031	0.00269	72.7814	0.0074	278.595	0.00113	274.514	0.0012	1050.79	0.000664562
48.7518	0.60741	186.418	0.20435	34.5945	0.55788	132.248	0.17063	55.1401	0.55788	159.629	0.24089	41.7459	0.65329	185.222	0.17063		278.962	0.00267	1067.82	0.0018	84.0857	0.03612	321.697	0.00269	73.1605	0.0088	280.046	0.00113	275.944	0.0015	1056.26	0.000664562
49.0044	0.5993	187.384	0.20289	34.7737	0.54686	132.934	0.16931	55.4258	0.54686	160.456	0.23941	41.9622	0.64125	186.182	0.16931		280.408	0.00222	1073.35	0.0018	84.5214	0.03725	323.364	0.00269	73.5396	0.0091	281.497	0.00113	277.373	0.0016	1061.74	0.000664562
49.257	0.60714	188.35	0.20143	34.9529	0.57111	133.619	0.16801	55.7115	0.57111	161.283	0.23795	42.1785	0.59711	187.141	0.16801		281.853	0.00133	1078.88	0.0018	84.9571	0.03198	325.031	0.00269	73.9186	0.0069	282.948	0.00113	278.803	0.0013	1067.21	0.000664562
49.5096	0.60552	189.316	0.19999	35.1322	0.51488	134.304	0.16671	55.9972	0.51488	162.11	0.23649	42.3948	0.62761	188.101	0.16671		283.298	0.00356	1084.42	0.0018	85.3928	0.038	326.698	0.00269	74.2977	0.0082	284.399	0.00113	280.233	0.0011	1072.68	0.000664562
49.7622	0.57224	190.282	0.19856	35.3114	0.55458	134.989	0.16542	56.2829	0.55458	162.937	0.23504	42.6111	0.5939	189.061	0.16542		284.744	0.00267	1089.95	0.0018	85.8285	0.03536	328.365	0.00269	74.6768	0.0095	285.85	0.00113	281.663	0.0014	1078.16	0.000664562
50.0148	0.60444	191.248	0.19714	35.4907	0.49394	135.675	0.16415	56.5686	0.49394	163.764	0.2336	42.8274	0.58989	190.02	0.16415		286.189	0.00311	1095.48	0.0018	86.2641	0.03424	330.032	0.00269	75.0559	0.0072	287.301	0.00113	283.092	0.0005	1083.63	0.000664562
50.2674	0.61634	192.214	0.19573	35.6699	0.52591	136.36	0.16288	56.8543	0.52591	164.592	0.23217	43.0437	0.61637	190.98	0.16288		287.635	0.00311	1101.02	0.0018	86.6998	0.03273	331.698	0.00269	75.4349	0.0083	288.752	0.00113	284.522	0.002	1089.1	0.000664562
50.52	0.58874	193.18	0.19433	35.8492	0.51047	137.045	0.16163	57.14	0.51047	165.419	0.23075	43.26	0.60353	191.94	0.16163		289.08	0.00222	1106.55	0.0018	87.1355	0.03386	333.365	0.00269	75.814	0.0076	290.203	0.00113	285.952	0.0017	1094.58	0.000664562
50.7726	0.57305	194.145	0.19294	36.0284	0.55347	137.73	0.16038	57.4257	0.55347	166.246	0.22934	43.4763	0.58186	192.899	0.16038		290.525	0.00311	1112.08	0.0018	87.5712	0.03348	335.032	0.00269	76.1931	0.0077	291.654	0.00113	287.382	0.0009	1100.05	0.000664562
51.0252	0.5974	195.111	0.19156	36.2077	0.50496	138.415	0.15915	57.7114	0.50496	167.073	0.22794	43.6926	0.62279	193.859	0.15915		291.971	0.000888889	1117.61	0.0018	88.0068	0.03123	336.699	0.00269	76.5721	0.0066	293.105	0.00113	288.812	0.0009	1105.52	0.000664562
51.2778	0.61445	196.077	0.19019	36.3869	0.53142	139.101	0.15792	57.9971	0.53142	167.9	0.22655	43.9089	0.61798	194.819	0.15792		293.416	0.00267	1123.15	0.0018	88.4425	0.03085	338.366	0.00269	76.9512	0.0078	294.556	0.00113	290.241	0.0015	1110.99	0.000664562
51.5304	0.59172	197.043	0.18883	36.5662	0.5215	139.786	0.15671	58.2828	0.5215	168.727	0.22516	44.1252	0.59791	195.779	0.15671		294.862	0.00133	1128.68	0.0018	88.8782	0.03461	340.032	0.00269	77.3303	0.0094	296.007	0.00113	291.671	0.0013	1116.47	0.000664562
51.783	0.58793	198.009	0.18749	36.7454	0.49945	140.471	0.1555	58.5685	0.49945	169.554	0.22379	44.3415	0.63162	196.738	0.1555		296.307	0.00178	1134.21	0.0018	89.3139	0.02972	341.699	0.00269	77.7094	0.0063	297.458	0.00113	293.101	0.0011	1121.94	0.000664562
52.0356	0.5901	198.975	0.18615	36.9246	0.48842	141.156	0.15431	58.8542	0.48842	170.381	0.22242	44.5578	0.63162	197.698	0.15431		297.752	0.00222	1139.74	0.0018	89.7495	0.03273	343.366	0.00269	78.0884	0.0082	298.909	0.00113	294.531	0.0012	1127.41	0.000664562
52.2882	0.58279	199.941	0.18482	37.1039	0.50606	141.842	0.15312	59.1399	0.50606	171.208	0.22106	44.7741	0.58668	198.658	0.15312		299.198	0.00311	1145.28	0.0018	90.1852	0.02408	345.033	0.00269	78.4675	0.0067	300.36	0.00113	295.96	0.0014	1132.89	0.000664562
52.5408	0.59443	200.907	0.1835	37.2831	0.51268	142.527	0.15195	59.4256	0.51268	172.035	0.21972	44.9904	0.61798	199.617	0.15195		300.643	0.00267	1150.81	0.0018	90.6209	0.02558	346.7	0.00269	78.8466	0.0066	301.811	0.00113	297.39	0.0008	1138.36	0.000664562
52.7934	0.56656	201.873	0.1822	37.4624	0.46417	143.212	0.15078	59.7113	0.46417	172.862	0.21838	45.2067	0.60112	200.577	0.15078		302.089	0.000888889	1156.34	0.0018	91.0566	0.02671	348.367	0.00269	79.2256	0.0071	303.262	0.00113	298.82	0.0015	1143.83	0.000664562
53.046	0.59605	202.839	0.1809	37.6416	0.55788	143.897	0.14962	59.997	0.55788	173.69	0.21704	45.423	0.58186	201.537	0.14962		303.534	0.00267	1161.88	0.0018	91.4923	0.02445	350.033	0.00269	79.6047	0.0068	304.713	0.00113	300.25	0.0015	1149.3	0.000664562
53.2986	0.55952	203.804	0.17961	37.8209	0.49724	144.582	0.14848	60.2827	0.49724	174.517	0.21572	45.6393	0.62761	202.496	0.14848		304.979	0.00311	1167.41	0.0018	91.9279	0.02521	351.7	0.00269	79.9838	0.0065	306.164	0.00113	301.679	0.001	1154.78	0.000664562
53.5512	0.57251	204.77	0.17833	38.0001	0.51929	145.268	0.14734	60.5684	0.51929	175.344	0.21441	45.8556	0.60514	203.456	0.14734		306.425	0.000888889	1172.94	0.0018	92.3636	0.03348	353.367	0.00269	80.3628	0.0068	307.615	0.00113	303.109	0.0019	1160.25	0.000664562
53.8038	0.57495	205.736	0.17706	38.1794	0.53804	145.953	0.14621	60.8541	0.53804	176.171	0.2131	46.0719	0.60273	204.416	0.14621		307.87	0.00311	1178.47	0.0018	92.7993	0.02671	355.034	0.00269	80.7419	0.0075	309.066	0.00113	304.539	0.0014	1165.72	0.000664562
54.0564	0.59145	206.702	0.1758	38.3586	0.54686	146.638	0.14509	61.1398	0.54686	176.998	0.2118	46.2882	0.64045	205.376	0.14509		309.316	0.00311	1184.01	0.0018	93.235	0.03198	356.701	0.00269	81.121	0.0077	310.517	0.00113	305.969	0.0013	1171.2	0.000664562
54.309	0.55709	207.668	0.17456	38.5379	0.49173	147.323	0.14398	61.4255	0.49173	177.825	0.21052	46.5045	0.60674	206.335	0.14398		310.761	0.00222	1189.54	0.0018	93.6706	0.01994	358.368	0.00269	81.5001	0.0067	311.968	0.00113	307.398	0.0008	1176.67	0.000664562
54.5616	0.56764	208.634	0.17331	38.7171	0.51599	148.009	0.14288	61.7112	0.51599	178.652	0.20924	46.7208	0.53692	207.295	0.14288		312.206	0.00267	1195.07	0.0018	94.1063	0.03047	360.034	0.00269	81.8791	0.0059	313.419	0.00113	308.828	0.0006	1182.14	0.000664562
54.8142	0.57792	209.6	0.17208	38.8963	0.5226	148.694	0.14179	61.9969	0.5226	179.479	0.20796	46.9371	0.61316	208.255	0.14179		313.652	0.00222	1200.61	0.0018	94.542	0.03273	361.701	0.00269	82.2582	0.0058	314.87	0.00113	310.258	0.0013	1187.61	0.000664562
55.0668	0.58415	210.566	0.17086	39.0756	0.4774	149.379	0.14071	62.2826	0.4774	180.306	0.2067	47.1534	0.60193	209.214	0.14071		315.097	0.004	1206.14	0.0018	94.9777	0.02972	363.368	0.00269	82.6373	0.0053	316.321	0.00113	311.688	0.0019	1193.09	0.000664562
55.3194	0.56602	211.532	0.16965	39.2548	0.5215	150.064	0.13963	62.5683	0.5215	181.133	0.20544	47.3697	0.5305	210.174	0.13963		316.543	0.004	1211.67	0.0018	95.4133	0.02935	365.035	0.00269	83.0163	0.007	317.772	0.00113	313.117	0.001	1198.56	0.000664562
55.572	0.56872	212.498	0.16845	39.4341	0.53473	150.75	0.13857	62.854	0.53473	181.96	0.20419	47.586	0.54254	211.134	0.13857		317.988	0.00311	1217.2	0.0018	95.849	0.02295	366.702	0.00269	83.3954	0.0058	319.223	0.00113	314.547	0.001	1204.03	0.000664562
55.8246	0.58631	213.463	0.16725	39.6133	0.47409	151.435	0.13751	63.1397	0.47409	182.788	0.20295	47.8023	0.60353	212.093	0.13751		319.433	0.00311	1222.74	0.0018	96.2847	0.02257	368.369	0.00269	83.7745	0.0059	320.674	0.00113	315.977	0.0012	1209.51	0.000664562
56.0772	0.53166	214.429	0.16606	39.7926	0.5237	152.12	0.13646	63.4254	0.5237	183.615	0.20172	48.0186	0.63323	213.053	0.13646		320.879	0.00356	1228.27	0.0018	96.7204	0.02596	370.035	0.00269	84.1535	0.0053	322.125	0.00113	317.407	0.0015	1214.98	0.000664562
56.3298	0.56683	215.395	0.16489	39.9718	0.5226	152.805	0.13542	63.7111	0.5226	184.442	0.2005	48.2349	0.58909	214.013	0.13542		322.324	0.00178	1233.8	0.0018	97.1561	0.02521	371.702	0.00269	84.5326	0.0062	323.576	0.00113	318.836	0.0009	1220.45	0.000664562
56.5824	0.56494	216.361	0.16372	40.1511	0.49504	153.49	0.13439	63.9968	0.49504	185.269	0.19928	48.4512	0.58989	214.973	0.13439		323.77	0.004	1239.33	0.0018	97.5917	0.0301	373.369	0.00269	84.9117	0.0074	325.027	0.00113	320.266	0.0014	1225.92	0.000664562
56.835	0.55763	217.327	0.16256	40.3303	0.51488	154.176	0.13337	64.2825	0.51488	186.096	0.19807	48.6675	0.56982	215.932	0.13337		325.215	0.000888889	1244.87	0.0018	98.0274	0.02859	375.036	0.00269	85.2908	0.0066	326.478	0.00113	321.696	0.0017	1231.4	0.000664562
57.0876	0.56169	218.293	0.16141	40.5096	0.51158	154.861	0.13235	64.5682	0.51158	186.923	0.19687	48.8838	0.54815	216.892	0.13235		326.66	0.00178	1250.4	0.0018	98.4631	0.02408	376.703	0.00269	85.6698	0.006	327.929	0.00113	323.126	0.0016	1236.87	0.000664562
57.3402	0.5625	219.259	0.16027	40.6888	0.54024	155.546	0.13135	64.8539	0.54024	187.75	0.19568	49.1001	0.58507	217.852	0.13135		328.106	0.00311	1255.93	0.0018	98.8988	0.02671	378.369	0.00269	86.0489	0.0052	329.38	0.00113	324.556	0.0008	1242.34	0.000664562
57.5928	0.56521	220.225	0.15913	40.868	0.50386	156.231	0.13035	65.1396	0.50386	188.577	0.19449	49.3164	0.58026	218.811	0.13035		329.551	0.00133	1261.47	0.0018	99.3345	0.02144	380.036	0.00269	86.428	0.0055	330.831	0.00113	325.985	0.0007	1247.82	0.000664562
57.8454	0.57711	221.191	0.15801	41.0473	0.4763	156.917	0.12936	65.4253	0.4763	189.404	0.19331	49.5327	0.58026	219.771	0.12936		330.997	0.00222	1267	0.0018	99.7701	0.02521	381.703	0.00269	86.807	0.0048	332.282	0.00113	327.415	0.001	1253.29	0.000664562
58.098	0.55979	222.157	0.15689	41.2265	0.44101	157.602	0.12838	65.711	0.44101	190.231	0.19214	49.749	0.57624	220.731	0.12838		332.442	0.00267	1272.53	0.0018	100.206	0.01693	383.37	0.00269	87.1861	0.0058	333.733	0.00113	328.845	0.0007	1258.76	0.000664562
58.3506	0.53409	223.122	0.15578	41.4058	0.47409	158.287	0.12741	65.9967	0.47409	191.059	0.19098	49.9653	0.5618	221.69	0.12741		333.887	0.00133	1278.06	0.0018	100.641	0.02408	385.037	0.00269	87.5652	0.0052	335.184	0.00113	330.275	0.001	1264.23	0.000664562
58.6032	0.56521	224.088	0.15468	41.585	0.51819	158.972	0.12644	66.2824	0.51819	191.886	0.18982	50.1816	0.56501	222.65	0.12644		335.333	0.00133	1283.6	0.0018	101.077	0.02107	386.704	0.00269	87.9442	0.0041	336.635	0.00113	331.704	0.0013	1269.71	0.000664562
58.8558	0.54978	225.054	0.15359	41.7643	0.50717	159.657	0.12548	66.5681	0.50717	192.713	0.18867	50.3979	0.58989	223.61	0.12548		336.778	0.00311	1289.13	0.0018	101.513	0.02596	388.37	0.00269	88.3233	0.005	338.086	0.00113	333.134	0.0012	1275.18	0.000664562
59.1084	0.52976	226.02	0.15251	41.9435	0.46086	160.343	0.12453	66.8538	0.46086	193.54	0.18753	50.6142	0.57223	224.57	0.12453		338.224	0.00311	1294.66	0.0018	101.949	0.02596	390.037	0.00269	88.7024	0.0056	339.537	0.00113	334.564	0.0017	1280.65	0.000664562
59.361	0.5625	226.986	0.15143	42.1228	0.5226	161.028	0.12359	67.1395	0.5226	194.367	0.1864	50.8305	0.57143	225.529	0.12359		339.669	0.00178	1300.19	0.0018	102.384	0.02107	391.704	0.00269	89.0815	0.0051	340.988	0.00113	335.994	0.0009	1286.13	0.000664562
59.6136	0.5349	227.952	0.15036	42.302	0.48842	161.713	0.12266	67.4252	0.48842	195.194	0.18527	51.0468	0.57464	226.489	0.12266		341.114	0.00444	1305.73	0.0018	102.82	0.02483	393.371	0.00269	89.4605	0.0062	342.439	0.00113	337.423	0.0008	1291.6	0.000664562
59.8662	0.53409	228.918	0.1493	42.4813	0.51047	162.398	0.12173	67.7109	0.51047	196.021	0.18415	51.2631	0.56421	227.449	0.12173		342.56	0.000888889	1311.26	0.0018	103.256	0.02558	395.038	0.00269	89.8396	0.0055	343.89	0.00113	338.853	0.0017	1297.07	0.000664562
60.1188	0.56223	229.884	0.14825	42.6605	0.44873	163.084	0.12081	67.9966	0.44873	196.848	0.18304	51.4794	0.58668	228.408	0.12081		344.005	0.00267	1316.79	0.0018	103.691	0.02107	396.705	0.00269	90.2187	0.0054	345.341	0.00113	340.283	0.0012	1302.54	0.000664562
60.3714	0.54681	230.85	0.1472	42.8398	0.51268	163.769	0.1199	68.2823	0.51268	197.675	0.18193	51.6957	0.59551	229.368	0.1199		345.451	0.00267	1322.33	0.0018	104.127	0.01655	398.371	0.00269	90.5977	0.0051	346.793	0.00113	341.713	0.0005	1308.02	0.000664562
60.624	0.55952	231.815	0.14617	43.019	0.49614	164.454	0.11899	68.568	0.49614	198.502	0.18083	51.912	0.56421	230.328	0.11899		346.896	0.00444	1327.86	0.0018	104.563	0.02182	400.038	0.00269	90.9768	0.0056	348.244	0.00113	343.142	0.0006	1313.49	0.000664562
60.8766	0.55655	232.781	0.14514	43.1983	0.5226	165.139	0.1181	68.8537	0.5226	199.329	0.17974	52.1283	0.57624	231.287	0.1181		348.341	0.00133	1333.39	0.0018	104.998	0.02144	401.705	0.00269	91.3559	0.0049	349.695	0.00113	344.572	0.0009	1318.96	0.000664562
61.1292	0.54167	233.747	0.14411	43.3775	0.48291	165.824	0.11721	69.1394	0.48291	200.157	0.17865	52.3446	0.55056	232.247	0.11721		349.787	0.004	1338.92	0.0018	105.434	0.02333	403.372	0.00269	91.7349	0.0055	351.146	0.00113	346.002	0.0009	1324.44	0.000664562
61.3818	0.51894	234.713	0.1431	43.5567	0.48622	166.51	0.11632	69.4251	0.48622	200.984	0.17757	52.5609	0.55538	233.207	0.11632		351.232	0.000444444	1344.46	0.0018	105.87	0.02144	405.039	0.00269	92.114	0.0042	352.597	0.00113	347.432	0.0012	1329.91	0.000664562
61.6344	0.52814	235.679	0.14209	43.736	0.48401	167.195	0.11545	69.7108	0.48401	201.811	0.1765	52.7772	0.51685	234.167	0.11545		352.678	0.00311	1349.99	0.0018	106.305	0.0237	406.706	0.00269	92.4931	0.0037	354.048	0.00113	348.861	0.0008	1335.38	0.000664562
61.887	0.53382	236.645	0.14109	43.9152	0.46968	167.88	0.11458	69.9965	0.46968	202.638	0.17544	52.9935	0.55136	235.126	0.11458		354.123	0.00222	1355.52	0.0018	106.741	0.02069	408.372	0.00269	92.8722	0.0038	355.499	0.00113	350.291	0.001	1340.85	0.000664562
62.1396	0.53734	237.611	0.1401	44.0945	0.56229	168.565	0.11372	70.2822	0.56229	203.465	0.17438	53.2098	0.54815	236.086	0.11372		355.568	0.00311	1361.05	0.0018	107.177	0.02032	410.039	0.00269	93.2512	0.0043	356.95	0.00113	351.721	0.0011	1346.33	0.000664562
62.3922	0.54708	238.577	0.13912	44.2737	0.46968	169.251	0.11286	70.5679	0.46968	204.292	0.17333	53.4261	0.5626	237.046	0.11286		357.014	0.00133	1366.59	0.0018	107.612	0.02408	411.706	0.00269	93.6303	0.0053	358.401	0.00113	353.151	0.001	1351.8	0.000664562
62.6448	0.53355	239.543	0.13814	44.453	0.45865	169.936	0.11202	70.8536	0.45865	205.119	0.17228	53.6424	0.5321	238.005	0.11202		358.459	0.00311	1372.12	0.0018	108.048	0.01994	413.373	0.00269	94.0094	0.0054	359.852	0.00113	354.58	0.0013	1357.27	0.000664562
62.8974	0.54843	240.509	0.13717	44.6322	0.49945	170.621	0.11118	71.1393	0.49945	205.946	0.17125	53.8587	0.51846	238.965	0.11118		359.905	0.00356	1377.65	0.0018	108.484	0.02144	415.04	0.00269	94.3884	0.0044	361.303	0.00113	356.01	0.001	1362.75	0.000664562
63.15	0.53517	241.474	0.13621	44.8115	0.46527	171.306	0.11034	71.425	0.46527	206.773	0.17021	54.075	0.5313	239.925	0.11034		361.35	0.00178	1383.19	0.0018	108.919	0.02069	416.706	0.00269	94.7675	0.0035	362.754	0.00113	357.44	0.0008	1368.22	0.000664562
63.4026	0.54356	242.44	0.13525	44.9907	0.49945	171.991	0.10952	71.7107	0.49945	207.6	0.16919	54.2913	0.53933	240.884	0.10952		362.795	0.00222	1388.72	0.0018	109.355	0.02521	418.373	0.00269	95.1466	0.0062	364.205	0.00113	358.87	0.0012	1373.69	0.000664562
63.6552	0.54627	243.406	0.1343	45.17	0.44653	172.677	0.1087	71.9964	0.44653	208.427	0.16817	54.5076	0.55698	241.844	0.1087		364.241	0.00178	1394.25	0.0018	109.791	0.02558	420.04	0.00269	95.5256	0.0057	365.656	0.00113	360.3	0.0011	1379.16	0.000664562
63.9078	0.54031	244.372	0.13336	45.3492	0.48953	173.362	0.10788	72.2821	0.48953	209.255	0.16716	54.7239	0.54093	242.804	0.10788		365.686	0.00267	1399.78	0.0018	110.226	0.0237	421.707	0.00269	95.9047	0.0042	367.107	0.00113	361.729	0.0009	1384.64	0.000664562
64.1604	0.54924	245.338	0.13242	45.5284	0.48512	174.047	0.10708	72.5678	0.48512	210.082	0.16615	54.9402	0.56742	243.764	0.10708		367.132	0.00222	1405.32	0.0018	110.662	0.01956	423.374	0.00269	96.2838	0.0051	368.558	0.00113	363.159	0.0003	1390.11	0.000664562
64.413	0.54924	246.304	0.1315	45.7077	0.42337	174.732	0.10628	72.8535	0.42337	210.909	0.16515	55.1565	0.56742	244.723	0.10628		368.577	0.00178	1410.85	0.0018	111.098	0.01956	425.041	0.00269	96.6629	0.0036	370.009	0.00113	364.589	0.0008	1395.58	0.000664562
64.6656	0.52273	247.27	0.13057	45.8869	0.49724	175.418	0.10548	73.1392	0.49724	211.736	0.16416	55.3728	0.54093	245.683	0.10548		370.022	0.00133	1416.38	0.0018	111.533	0.01881	426.707	0.00269	97.0419	0.0044	371.46	0.00113	366.019	0.0017	1401.06	0.000664562
64.9182	0.52002	248.236	0.12966	46.0662	0.49063	176.103	0.1047	73.4249	0.49063	212.563	0.16317	55.5891	0.52889	246.643	0.1047		371.468	0.00178	1421.91	0.0018	111.969	0.01543	428.374	0.00269	97.421	0.0035	372.911	0.00113	367.448	0.0012	1406.53	0.000664562
65.1708	0.52408	249.202	0.12875	46.2454	0.46196	176.788	0.10392	73.7106	0.46196	213.39	0.16219	55.8054	0.52167	247.602	0.10392		372.913	0.00267	1427.45	0.0018	112.405	0.02144	430.041	0.00269	97.8001	0.0053	374.362	0.00113	368.878	0.0014	1412	0.000664562
65.4234	0.54031	250.168	0.12785	46.4247	0.51599	177.473	0.10314	73.9963	0.51599	214.217	0.16122	56.0217	0.56742	248.562	0.10314		374.359	0.00311	1432.98	0.0018	112.84	0.01618	431.708	0.00269	98.1791	0.0045	375.813	0.00113	370.308	0.0007	1417.47	0.000664562
65.676	0.52679	251.133	0.12696	46.6039	0.4774	178.159	0.10237	74.282	0.4774	215.044	0.16025	56.238	0.54414	249.522	0.10237		375.804	0.00356	1438.51	0.0018	113.276	0.01956	433.375	0.00269	98.5582	0.0048	377.264	0.00113	371.738	0.0011	1422.95	0.000664562
65.9286	0.5368	252.099	0.12607	46.7832	0.44653	178.844	0.10161	74.5677	0.44653	215.871	0.15929	56.4543	0.56421	250.481	0.10161		377.249	0.00267	1444.05	0.0018	113.712	0.01956	435.042	0.00269	98.9373	0.005	378.715	0.00113	373.167	0.0014	1428.42	0.000664562
66.1812	0.53815	253.065	0.12519	46.9624	0.48732	179.529	0.10086	74.8534	0.48732	216.698	0.15833	56.6706	0.51445	251.441	0.10086		378.695	0.00222	1449.58	0.0018	114.147	0.01655	436.708	0.00269	99.3163	0.0045	380.166	0.00113	374.597	0.0004	1433.89	0.000664562
66.4338	0.52841	254.031	0.12431	47.1417	0.45976	180.214	0.10011	75.1391	0.45976	217.525	0.15738	56.8869	0.52809	252.401	0.10011		380.14	0.00311	1455.11	0.0018	114.583	0.01392	438.375	0.00269	99.6954	0.0042	381.617	0.00113	376.027	0.0012	1439.37	0.000664562
66.6864	0.51055	254.997	0.12344	47.3209	0.4763	180.899	0.09936	75.4248	0.4763	218.353	0.15644	57.1032	0.53612	253.361	0.09936		381.586	0.00311	1460.64	0.0018	115.019	0.01354	440.042	0.00269	100.074	0.0042	383.068	0.00113	377.457	0.0012	1444.84	0.000664562
66.939	0.5257	255.963	0.12258	47.5001	0.45865	181.585	0.09863	75.7105	0.45865	219.18	0.1555	57.3195	0.56019	254.32	0.09863		383.031	0.00311	1466.18	0.0018	115.455	0.02295	441.709	0.00269	100.454	0.0039	384.519	0.00113	378.886	0.0009	1450.31	0.000664562
67.1916	0.52679	256.929	0.12172	47.6794	0.49835	182.27	0.09789	75.9962	0.49835	220.007	0.15456	57.5358	0.52327	255.28	0.09789		384.476	0.00267	1471.71	0.0018	115.89	0.01956	443.376	0.00269	100.833	0.0035	385.97	0.00113	380.316	0.001	1455.78	0.000664562
67.4442	0.51488	257.895	0.12087	47.8586	0.48732	182.955	0.09717	76.2819	0.48732	220.834	0.15364	57.7521	0.51204	256.24	0.09717		385.922	0.00311	1477.24	0.0018	116.326	0.01354	445.043	0.00269	101.212	0.0028	387.421	0.00113	381.746	0.0005	1461.26	0.000664562
67.6968	0.51596	258.861	0.12003	48.0379	0.49614	183.64	0.09645	76.5676	0.49614	221.661	0.15272	57.9684	0.52327	257.199	0.09645		387.367	0.00178	1482.77	0.0018	116.762	0.01881	446.709	0.00269	101.591	0.0027	388.872	0.00113	383.176	0.0011	1466.73	0.000664562
67.9494	0.55114	259.827	0.11919	48.2171	0.48622	184.326	0.09574	76.8533	0.48622	222.488	0.1518	58.1847	0.52729	258.159	0.09574		388.813	0.00267	1488.31	0.0018	117.197	0.02032	448.376	0.00269	101.97	0.0046	390.323	0.00113	384.605	0.0011	1472.2	0.000664562
68.202	0.51732	260.792	0.11836	48.3964	0.47519	185.011	0.09503	77.139	0.47519	223.315	0.15089	58.401	0.50161	259.119	0.09503		390.258	0.00133	1493.84	0.0018	117.633	0.01204	450.043	0.00269	102.349	0.0027	391.774	0.00113	386.035	0.001	1477.68	0.000664562
68.4546	0.51867	261.758	0.11753	48.5756	0.46858	185.696	0.09433	77.4247	0.46858	224.142	0.14999	58.6173	0.50401	260.078	0.09433		391.703	0.00267	1499.37	0.0018	118.069	0.01806	451.71	0.00269	102.728	0.0031	393.225	0.00113	387.465	0.0004	1483.15	0.000664562
68.7072	0.50703	262.724	0.11672	48.7549	0.46858	186.381	0.09363	77.7104	0.46858	224.969	0.14909	58.8336	0.52087	261.038	0.09363		393.149	0.00133	1504.91	0.0018	118.504	0.01806	453.377	0.00269	103.107	0.0041	394.676	0.00113	388.895	0.001	1488.62	0.000664562
68.9598	0.51272	263.69	0.1159	48.9341	0.48181	187.066	0.09294	77.9961	0.48181	225.796	0.1482	59.0499	0.51284	261.998	0.09294		394.594	0.00267	1510.44	0.0018	118.94	0.02069	455.043	0.00269	103.486	0.0035	396.127	0.00113	390.324	0.0008	1494.09	0.000664562
69.2124	0.49188	264.656	0.11509	49.1134	0.47299	187.752	0.09225	78.2818	0.47299	226.624	0.14731	59.2662	0.51445	262.958	0.09225		396.04	0.00311	1515.97	0.0018	119.376	0.01693	456.71	0.00269	103.865	0.0028	397.578	0.00113	391.754	0.0007	1499.57	0.000664562
69.465	0.51623	265.622	0.11429	49.2926	0.44873	188.437	0.09157	78.5675	0.44873	227.451	0.14643	59.4825	0.53371	263.917	0.09157		397.485	0.00178	1521.5	0.0018	119.811	0.01166	458.377	0.00269	104.244	0.0026	399.029	0.00113	393.184	0.0007	1505.04	0.000664562
69.7176	0.50271	266.588	0.1135	49.4719	0.48732	189.122	0.0909	78.8532	0.48732	228.278	0.14555	59.6988	0.52809	264.877	0.0909		398.93	0.004	1527.04	0.0018	120.247	0.01543	460.044	0.00269	104.623	0.0028	400.48	0.00113	394.614	0.0008	1510.51	0.000664562
69.9702	0.50379	267.554	0.11271	49.6511	0.43771	189.807	0.09023	79.1389	0.43771	229.105	0.14468	59.9151	0.51605	265.837	0.09023		400.376	0.00178	1532.57	0.0018	120.683	0.01655	461.711	0.00269	105.002	0.0032	401.931	0.00113	396.044	0.0004	1515.99	0.000664562
70.2228	0.50541	268.52	0.11192	49.8303	0.42889	190.493	0.08957	79.4246	0.42889	229.932	0.14382	60.1314	0.53531	266.796	0.08957		401.821	0.00222	1538.1	0.0018	121.118	0.01354	463.378	0.00269	105.381	0.0039	403.382	0.00113	397.473	0.0009	1521.46	0.000664562
70.4754	0.4881	269.486	0.11114	50.0096	0.48512	191.178	0.08891	79.7103	0.48512	230.759	0.14296	60.3477	0.50803	267.756	0.08891		403.267	0.00356	1543.64	0.0018	121.554	0.01881	465.044	0.00269	105.761	0.0024	404.833	0.00113	398.903	0.0004	1526.93	0.000664562
70.728	0.50298	270.451	0.11037	50.1888	0.48291	191.863	0.08826	79.996	0.48291	231.586	0.1421	60.564	0.54735	268.716	0.08826		404.712	0.00222	1549.17	0.0018	121.99	0.01505	466.711	0.00269	106.14	0.0031	406.284	0.00113	400.333	0.0008	1532.41	0.000664562
70.9806	0.48755	271.417	0.1096	50.3681	0.50055	192.548	0.08761	80.2817	0.50055	232.413	0.14125	60.7803	0.51926	269.675	0.08761		406.157	0.00311	1554.7	0.0018	122.425	0.01618	468.378	0.00269	106.519	0.0029	407.735	0.00113	401.763	0.0014	1537.88	0.000664562
71.2332	0.5	272.383	0.10884	50.5473	0.4355	193.233	0.08697	80.5674	0.4355	233.24	0.14041	60.9966	0.54093	270.635	0.08697		407.603	0.00222	1560.23	0.0018	122.861	0.01768	470.045	0.00269	106.898	0.0025	409.186	0.00113	403.192	0.0011	1543.35	0.000664562
71.4858	0.52192	273.349	0.10809	50.7266	0.4344	193.919	0.08633	80.8531	0.4344	234.067	0.13957	61.2129	0.54173	271.595	0.08633		409.048	0.00133	1565.77	0.0018	123.297	0.01618	471.712	0.00269	107.277	0.0042	410.637	0.00113	404.622	0.0014	1548.82	0.000664562
71.7384	0.51759	274.315	0.10734	50.9058	0.42448	194.604	0.0857	81.1388	0.42448	234.894	0.13874	61.4292	0.51766	272.555	0.0857		410.494	0.00222	1571.3	0.0018	123.732	0.01731	473.379	0.00269	107.656	0.0027	412.088	0.00113	406.052	0.0011	1554.3	0.000664562
71.991	0.51407	275.281	0.10659	51.0851	0.45204	195.289	0.08508	81.4245	0.45204	235.722	0.13791	61.6455	0.52167	273.514	0.08508		411.939	0.00267	1576.83	0.0018	124.168	0.01317	475.045	0.00269	108.035	0.0022	413.539	0.00113	407.482	0.001	1559.77	0.000664562
72.2436	0.50135	276.247	0.10585	51.2643	0.43771	195.974	0.08445	81.7102	0.43771	236.549	0.13709	61.8618	0.48716	274.474	0.08445		413.384	0.00222	1582.36	0.0018	124.604	0.01693	476.712	0.00269	108.414	0.0033	414.99	0.00113	408.911	0.0005	1565.24	0.000664562
72.4962	0.48891	277.213	0.10512	51.4436	0.44101	196.66	0.08384	81.9959	0.44101	237.376	0.13627	62.0781	0.49839	275.434	0.08384		414.83	0.00267	1587.9	0.0018	125.039	0.01467	478.379	0.00269	108.793	0.0036	416.441	0.00113	410.341	0.0008	1570.72	0.000664562
72.7488	0.49567	278.179	0.10439	51.6228	0.44653	197.345	0.08323	82.2816	0.44653	238.203	0.13546	62.2944	0.51284	276.393	0.08323		416.275	0.00222	1593.43	0.0018	125.475	0.01204	480.046	0.00269	109.172	0.0033	417.892	0.00113	411.771	0.0008	1576.19	0.000664562
73.0014	0.50514	279.144	0.10366	51.8021	0.40794	198.03	0.08262	82.5673	0.40794	239.03	0.13465	62.5107	0.54575	277.353	0.08262		417.721	0.00489	1598.96	0.0018	125.911	0.01166	481.713	0.00269	109.551	0.0028	419.343	0.00113	413.201	0.0006	1581.66	0.000664562
73.254	0.4862	280.11	0.10294	51.9813	0.41676	198.715	0.08202	82.853	0.41676	239.857	0.13385	62.727	0.55778	278.313	0.08202		419.166	0.00311	1604.5	0.0018	126.346	0.01655	483.38	0.00269	109.93	0.0034	420.794	0.00113	414.63	0.0006	1587.13	0.000664562
73.5066	0.49919	281.076	0.10223	52.1605	0.45976	199.4	0.08142	83.1387	0.45976	240.684	0.13305	62.9433	0.49679	279.272	0.08142		420.611	0.00178	1610.03	0.0018	126.782	0.01731	485.046	0.00269	110.309	0.0034	422.245	0.00113	416.06	0.0013	1592.61	0.000664562
73.7592	0.52408	282.042	0.10152	52.3398	0.44873	200.086	0.08083	83.4244	0.44873	241.511	0.13226	63.1596	0.54093	280.232	0.08083		422.057	0.00311	1615.56	0.0018	127.218	0.01166	486.713	0.00269	110.688	0.0028	423.696	0.00113	417.49	0.0009	1598.08	0.000664562
74.0118	0.48106	283.008	0.10082	52.519	0.4355	200.771	0.08024	83.7101	0.4355	242.338	0.13147	63.3759	0.51605	281.192	0.08024		423.502	0.00356	1621.09	0.0018	127.653	0.01693	488.38	0.00269	111.068	0.0031	425.147	0.00113	418.92	0.0008	1603.55	0.000664562
74.2644	0.50703	283.974	0.10012	52.6983	0.41786	201.456	0.07966	83.9958	0.41786	243.165	0.13069	63.5922	0.52006	282.151	0.07966		424.948	0.00267	1626.63	0.0018	128.089	0.01279	490.047	0.00269	111.447	0.0032	426.598	0.00113	420.349	0.0006	1609.03	0.000664562
74.517	0.50054	284.94	0.09943	52.8775	0.41014	202.141	0.07909	84.2815	0.41014	243.992	0.12991	63.8085	0.48636	283.111	0.07909		426.393	0.00178	1632.16	0.0018	128.525	0.0143	491.714	0.00269	111.826	0.0026	428.049	0.00113	421.779	0.0007	1614.5	0.000664562
74.7696	0.49811	285.906	0.09874	53.0568	0.41676	202.827	0.07851	84.5672	0.41676	244.82	0.12914	64.0248	0.47833	284.071	0.07851		427.838	0.00311	1637.69	0.0018	128.961	0.0143	493.38	0.00269	112.205	0.0023	429.5	0.00113	423.209	0.001	1619.97	0.000664562
75.0222	0.45996	286.872	0.09806	53.236	0.44873	203.512	0.07795	84.8529	0.44873	245.647	0.12837	64.2411	0.51124	285.031	0.07795		429.284	0.00311	1643.22	0.0018	129.396	0.01354	495.047	0.00269	112.584	0.0022	430.951	0.00113	424.639	0.0008	1625.44	0.000664562
75.2748	0.49378	287.838	0.09738	53.4153	0.44542	204.197	0.07738	85.1386	0.44542	246.474	0.1276	64.4574	0.51204	285.99	0.07738		430.729	0.00311	1648.76	0.0018	129.832	0.0143	496.714	0.00269	112.963	0.0021	432.402	0.00113	426.068	0.0013	1630.92	0.000664562
75.5274	0.48377	288.803	0.09671	53.5945	0.44101	204.882	0.07682	85.4243	0.44101	247.301	0.12684	64.6737	0.54414	286.95	0.07682		432.175	0.000888889	1654.29	0.0018	130.268	0.01392	498.381	0.00269	113.342	0.0026	433.853	0.00113	427.498	0.0012	1636.39	0.000664562
75.78	0.4835	289.769	0.09604	53.7737	0.4366	205.568	0.07627	85.71	0.4366	248.128	0.12609	64.89	0.49197	287.91	0.07627		433.62	0.00267	1659.82	0.0018	130.703	0.01129	500.048	0.00269	113.721	0.0022	435.304	0.00113	428.928	0.0007	1641.86	0.000664562
76.0326	0.48133	290.735	0.09538	53.953	0.42117	206.253	0.07572	85.9957	0.42117	248.955	0.12534	65.1063	0.46549	288.869	0.07572		435.065	0.00222	1665.36	0.0018	131.139	0.01242	501.715	0.00269	114.1	0.0036	436.755	0.00113	430.358	0.0008	1647.34	0.000664562
76.2852	0.49621	291.701	0.09472	54.1322	0.43109	206.938	0.07517	86.2814	0.43109	249.782	0.1246	65.3226	0.52247	289.829	0.07517		436.511	0.00267	1670.89	0.0018	131.575	0.01543	503.381	0.00269	114.479	0.0027	438.206	0.00113	431.788	0.0005	1652.81	0.000664562
76.5378	0.4586	292.667	0.09406	54.3115	0.44542	207.623	0.07463	86.5671	0.44542	250.609	0.12386	65.5389	0.5	290.789	0.07463		437.956	0.00311	1676.42	0.0018	132.01	0.00903	505.048	0.00269	114.858	0.0026	439.657	0.00113	433.217	0.0013	1658.28	0.000664562
76.7904	0.4835	293.633	0.09341	54.4907	0.3914	208.308	0.0741	86.8528	0.3914	251.436	0.12312	65.7552	0.4992	291.748	0.0741		439.402	0.00222	1681.95	0.0018	132.446	0.01204	506.715	0.00269	115.237	0.0024	441.108	0.00113	434.647	0.0011	1663.75	0.000664562
77.043	0.49351	294.599	0.09277	54.67	0.44101	208.994	0.07357	87.1385	0.44101	252.263	0.12239	65.9715	0.52247	292.708	0.07357		440.847	0.00133	1687.49	0.0018	132.882	0.01317	508.382	0.00269	115.616	0.0032	442.559	0.00113	436.077	0.0011	1669.23	0.000664562
77.2956	0.51082	295.565	0.09213	54.8492	0.41676	209.679	0.07304	87.4242	0.41676	253.09	0.12166	66.1878	0.46629	293.668	0.07304		442.292	0.00311	1693.02	0.0018	133.317	0.01354	510.049	0.00269	115.995	0.0027	444.01	0.00113	437.507	0.0009	1674.7	0.000664562
77.5482	0.46645	296.531	0.0915	55.0285	0.36604	210.364	0.07251	87.7099	0.36604	253.918	0.12094	66.4041	0.49358	294.628	0.07251		443.738	0.000888889	1698.55	0.0018	133.753	0.01129	511.716	0.00269	116.374	0.0025	445.462	0.00113	438.936	0.0008	1680.17	0.000664562
77.8008	0.46834	297.497	0.09086	55.2077	0.40353	211.049	0.072	87.9956	0.40353	254.745	0.12023	66.6204	0.55056	295.587	0.072		445.183	0.00356	1704.08	0.0018	134.189	0.01016	513.382	0.00269	116.754	0.0031	446.913	0.00113	440.366	0.0005	1685.65	0.000664562
78.0534	0.47132	298.462	0.09024	55.387	0.3925	211.735	0.07148	88.2813	0.3925	255.572	0.11951	66.8367	0.49278	296.547	0.07148		446.629	0.00133	1709.62	0.0018	134.624	0.01467	515.049	0.00269	117.133	0.0024	448.364	0.00113	441.796	0.0009	1691.12	0.000664562
78.306	0.48593	299.428	0.08962	55.5662	0.42778	212.42	0.07097	88.567	0.42778	256.399	0.1188	67.053	0.48716	297.507	0.07097		448.074	0.004	1715.15	0.0018	135.06	0.01166	516.716	0.00269	117.512	0.0027	449.815	0.00113	443.226	0.0008	1696.59	0.000664562
78.5586	0.48133	300.394	0.089	55.7455	0.44542	213.105	0.07046	88.8527	0.44542	257.226	0.1181	67.2693	0.47753	298.466	0.07046		449.519	0.00311	1720.68	0.0018	135.496	0.01091	518.383	0.00269	117.891	0.0031	451.266	0.00113	444.655	0.0006	1702.06	0.000664562
78.8112	0.47917	301.36	0.08839	55.9247	0.40794	213.79	0.06996	89.1384	0.40794	258.053	0.1174	67.4856	0.4992	299.426	0.06996		450.965	0.00133	1726.22	0.0018	135.931	0.01317	520.05	0.00269	118.27	0.0028	452.717	0.00113	446.085	0.0006	1707.54	0.000664562
79.0638	0.4605	302.326	0.08778	56.1039	0.46086	214.475	0.06946	89.4241	0.46086	258.88	0.11671	67.7019	0.5305	300.386	0.06946		452.41	0.00267	1731.75	0.0018	136.367	0.01242	521.716	0.00269	118.649	0.0025	454.168	0.00113	447.515	0.0009	1713.01	0.000664562
79.3164	0.47484	303.292	0.08718	56.2832	0.41676	215.161	0.06897	89.7098	0.41676	259.707	0.11601	67.9182	0.53933	301.345	0.06897		453.856	0.00178	1737.28	0.0018	136.803	0.00903	523.383	0.00269	119.028	0.002	455.619	0.00113	448.945	0.001	1718.48	0.000664562
79.569	0.4816	304.258	0.08658	56.4624	0.4344	215.846	0.06848	89.9955	0.4344	260.534	0.11533	68.1345	0.48154	302.305	0.06848		455.301	0.00133	1742.81	0.0018	137.238	0.01053	525.05	0.00269	119.407	0.0025	457.07	0.00113	450.374	0.0016	1723.96	0.000664562
79.8216	0.48025	305.224	0.08598	56.6417	0.4333	216.531	0.06799	90.2812	0.4333	261.361	0.11465	68.3508	0.47913	303.265	0.06799		456.746	0.00133	1748.35	0.0018	137.674	0.0143	526.717	0.00269	119.786	0.0028	458.521	0.00113	451.804	0.0007	1729.43	0.000664562
80.0742	0.48458	306.19	0.08539	56.8209	0.40794	217.216	0.06751	90.5669	0.40794	262.189	0.11397	68.5671	0.51685	304.225	0.06751		458.192	0.000444444	1753.88	0.0018	138.11	0.0143	528.384	0.00269	120.165	0.003	459.972	0.00113	453.234	0.0002	1734.9	0.000664562
80.3268	0.45779	307.156	0.0848	57.0002	0.44432	217.902	0.06703	90.8526	0.44432	263.016	0.11329	68.7834	0.44783	305.184	0.06703		459.637	0.00444	1759.41	0.0018	138.545	0.00752	530.051	0.00269	120.544	0.002	461.423	0.00113	454.664	0.0005	1740.37	0.000664562
80.5794	0.47213	308.121	0.08422	57.1794	0.39912	218.587	0.06656	91.1383	0.39912	263.843	0.11262	68.9997	0.48716	306.144	0.06656		461.083	0.00222	1764.94	0.0018	138.981	0.01392	531.717	0.00269	120.923	0.0034	462.874	0.00113	456.093	0.0012	1745.85	0.000664562
80.832	0.47565	309.087	0.08364	57.3587	0.38368	219.272	0.06609	91.424	0.38368	264.67	0.11196	69.216	0.52167	307.104	0.06609		462.528	0.00311	1770.48	0.0018	139.417	0.00903	533.384	0.00269	121.302	0.0016	464.325	0.00113	457.523	0.0009	1751.32	0.000664562
81.0846	0.47051	310.053	0.08307	57.5379	0.44322	219.957	0.06562	91.7097	0.44322	265.497	0.1113	69.4323	0.44382	308.063	0.06562		463.973	0.00178	1776.01	0.0018	139.852	0.01053	535.051	0.00269	121.681	0.0025	465.776	0.00113	458.953	0.0005	1756.79	0.000664562
81.3372	0.46131	311.019	0.0825	57.7172	0.35391	220.642	0.06516	91.9954	0.35391	266.324	0.11064	69.6486	0.46469	309.023	0.06516		465.419	0.00222	1781.54	0.0018	140.288	0.00903	536.718	0.00269	122.061	0.0024	467.227	0.00113	460.383	0.0018	1762.27	0.000664562
81.5898	0.45022	311.985	0.08193	57.8964	0.37707	221.328	0.0647	92.2811	0.37707	267.151	0.10999	69.8649	0.49518	309.983	0.0647		466.864	0.00222	1787.08	0.0018	140.724	0.01354	538.385	0.00269	122.44	0.0024	468.678	0.00113	461.812	0.0009	1767.74	0.000664562
81.8424	0.4651	312.951	0.08137	58.0757	0.44763	222.013	0.06424	92.5668	0.44763	267.978	0.10934	70.0812	0.44864	310.942	0.06424		468.31	0.00133	1792.61	0.0018	141.159	0.01317	540.052	0.00269	122.819	0.0033	470.129	0.00113	463.242	0.0007	1773.21	0.000664562
82.095	0.46456	313.917	0.08082	58.2549	0.45645	222.698	0.06379	92.8525	0.45645	268.805	0.10869	70.2975	0.47191	311.902	0.06379		469.755	0.000888889	1798.14	0.0018	141.595	0.01279	541.718	0.00269	123.198	0.0023	471.58	0.00113	464.672	0.0007	1778.68	0.000664562
82.3476	0.45022	314.883	0.08026	58.4341	0.40463	223.383	0.06334	93.1382	0.40463	269.632	0.10805	70.5138	0.44382	312.862	0.06334		471.2	0.00178	1803.67	0.0018	142.031	0.01354	543.385	0.00269	123.577	0.0024	473.031	0.00113	466.102	0.0007	1784.16	0.000664562
82.6002	0.46943	315.849	0.07971	58.6134	0.4355	224.069	0.0629	93.4239	0.4355	270.459	0.10741	70.7301	0.45827	313.822	0.0629		472.646	0.00222	1809.21	0.0018	142.467	0.01354	545.052	0.00269	123.956	0.0013	474.482	0.00113	467.532	0.0008	1789.63	0.000664562
82.8528	0.46293	316.815	0.07917	58.7926	0.40132	224.754	0.06246	93.7096	0.40132	271.287	0.10678	70.9464	0.46469	314.781	0.06246		474.091	0.00178	1814.74	0.0018	142.902	0.01091	546.719	0.00269	124.335	0.0026	475.933	0.00113	468.961	0.0007	1795.1	0.000664562
83.1054	0.47105	317.78	0.07862	58.9719	0.41896	225.439	0.06202	93.9953	0.41896	272.114	0.10615	71.1627	0.4695	315.741	0.06202		475.537	0.00356	1820.27	0.0018	143.338	0.01354	548.386	0.00269	124.714	0.0014	477.384	0.00113	470.391	0.0014	1800.58	0.000664562
83.358	0.45022	318.746	0.07809	59.1511	0.3914	226.124	0.06158	94.281	0.3914	272.941	0.10552	71.379	0.49278	316.701	0.06158		476.982	0.00533	1825.8	0.0018	143.774	0.01242	550.053	0.00269	125.093	0.0024	478.835	0.00113	471.821	0.0008	1806.05	0.000664562
83.6106	0.46537	319.712	0.07755	59.3304	0.38148	226.81	0.06115	94.5667	0.38148	273.768	0.1049	71.5953	0.49518	317.66	0.06115		478.427	0.00489	1831.34	0.0018	144.209	0.0064	551.719	0.00269	125.472	0.0021	480.286	0.00113	473.251	0.0007	1811.52	0.000664562
83.8632	0.45887	320.678	0.07702	59.5096	0.39361	227.495	0.06073	94.8524	0.39361	274.595	0.10428	71.8116	0.48234	318.62	0.06073		479.873	0.000444444	1836.87	0.0018	144.645	0.01053	553.386	0.00269	125.851	0.0022	481.737	0.00113	474.68	0.0008	1816.99	0.000664562
84.1158	0.45427	321.644	0.0765	59.6889	0.37927	228.18	0.0603	95.1381	0.37927	275.422	0.10367	72.0279	0.52167	319.58	0.0603		481.318	0.00133	1842.4	0.0018	145.081	0.00978	555.053	0.00269	126.23	0.0023	483.188	0.00113	476.11	0.0005	1822.47	0.000664562
84.3684	0.43642	322.61	0.07597	59.8681	0.39471	228.865	0.05988	95.4238	0.39471	276.249	0.10306	72.2442	0.50482	320.539	0.05988		482.764	0.00178	1847.94	0.0018	145.516	0.01016	556.72	0.00269	126.609	0.0025	484.639	0.00113	477.54	0.0003	1827.94	0.000664562
84.621	0.44535	323.576	0.07546	60.0474	0.38258	229.55	0.05947	95.7095	0.38258	277.076	0.10245	72.4605	0.47833	321.499	0.05947		484.209	0.00133	1853.47	0.0018	145.952	0.0158	558.387	0.00269	126.988	0.0019	486.09	0.00113	478.97	0.0005	1833.41	0.000664562
84.8736	0.43047	324.542	0.07494	60.2266	0.3914	230.236	0.05905	95.9952	0.3914	277.903	0.10185	72.6768	0.48957	322.459	0.05905		485.654	0.00267	1859	0.0018	146.388	0.01204	560.053	0.00269	127.368	0.0016	487.541	0.00113	480.399	0.0011	1838.89	0.000664562
85.1262	0.44805	325.508	0.07443	60.4059	0.40904	230.921	0.05864	96.2809	0.40904	278.73	0.10125	72.8931	0.45024	323.419	0.05864		487.1	0.00222	1864.53	0.0018	146.823	0.00978	561.72	0.00269	127.747	0.0021	488.992	0.00113	481.829	0.0003	1844.36	0.000664562
85.3788	0.44237	326.473	0.07392	60.5851	0.38368	231.606	0.05824	96.5666	0.38368	279.557	0.10066	73.1094	0.48074	324.378	0.05824		488.545	0.00311	1870.07	0.0018	147.259	0.0079	563.387	0.00269	128.126	0.0028	490.443	0.00113	483.259	0.0004	1849.83	0.000664562
85.6314	0.43425	327.439	0.07342	60.7643	0.36825	232.291	0.05784	96.8523	0.36825	280.385	0.10007	73.3257	0.4703	325.338	0.05784		489.991	0.000888889	1875.6	0.0018	147.695	0.01091	565.054	0.00269	128.505	0.0023	491.894	0.00113	484.689	0.0008	1855.3	0.000664562
85.884	0.43074	328.405	0.07292	60.9436	0.36825	232.977	0.05744	97.138	0.36825	281.212	0.09948	73.542	0.47111	326.298	0.05744		491.436	0.00222	1881.13	0.0018	148.13	0.00978	566.721	0.00269	128.884	0.0026	493.345	0.00113	486.118	0.0011	1860.78	0.000664562
86.1366	0.4375	329.371	0.07242	61.1228	0.39691	233.662	0.05704	97.4237	0.39691	282.039	0.09889	73.7583	0.4679	327.257	0.05704		492.881	0.00267	1886.67	0.0018	148.566	0.00752	568.388	0.00269	129.263	0.0027	494.796	0.00113	487.548	0.0006	1866.25	0.000664562
86.3892	0.43263	330.337	0.07193	61.3021	0.39912	234.347	0.05665	97.7094	0.39912	282.866	0.09831	73.9746	0.44864	328.217	0.05665		494.327	0.00133	1892.2	0.0018	149.002	0.01166	570.054	0.00269	129.642	0.0019	496.247	0.00113	488.978	0.0005	1871.72	0.000664562
86.6418	0.42749	331.303	0.07144	61.4813	0.33627	235.032	0.05626	97.9951	0.33627	283.693	0.09774	74.1909	0.44222	329.177	0.05626		495.772	0.00178	1897.73	0.0018	149.437	0.01279	571.721	0.00269	130.021	0.0009	497.698	0.00113	490.408	0.0009	1877.2	0.000664562
86.8944	0.4283	332.269	0.07095	61.6606	0.35612	235.717	0.05587	98.2808	0.35612	284.52	0.09716	74.4072	0.42857	330.136	0.05587		497.218	0.00489	1903.26	0.0018	149.873	0.00828	573.388	0.00269	130.4	0.0017	499.149	0.00113	491.837	0.0002	1882.67	0.000664562
87.147	0.42884	333.235	0.07047	61.8398	0.38479	236.403	0.05548	98.5665	0.38479	285.347	0.09659	74.6235	0.47592	331.096	0.05548		498.663	0.00133	1908.8	0.0018	150.309	0.00941	575.055	0.00269	130.779	0.0017	500.6	0.00113	493.267	0.001	1888.14	0.000664562
87.3996	0.44886	334.201	0.06999	62.0191	0.39361	237.088	0.0551	98.8522	0.39361	286.174	0.09603	74.8398	0.49839	332.056	0.0551		500.108	0.00311	1914.33	0.0018	150.744	0.00978	576.722	0.00269	131.158	0.0028	502.051	0.00113	494.697	0.0006	1893.61	0.000664562
87.6522	0.43128	335.167	0.06951	62.1983	0.37376	237.773	0.05473	99.1379	0.37376	287.001	0.09546	75.0561	0.47432	333.016	0.05473		501.554	0.00267	1919.86	0.0018	151.18	0.01016	578.389	0.00269	131.537	0.0022	503.502	0.00113	496.127	0.0006	1899.09	0.000664562
87.9048	0.43669	336.132	0.06904	62.3775	0.38258	238.458	0.05435	99.4236	0.38258	287.828	0.0949	75.2724	0.45506	333.975	0.05435		502.999	0.00311	1925.39	0.0018	151.616	0.01354	580.055	0.00269	131.916	0.0018	504.953	0.00113	497.556	0.0007	1904.56	0.000664562
88.1574	0.44724	337.098	0.06857	62.5568	0.42007	239.144	0.05398	99.7093	0.42007	288.655	0.09435	75.4887	0.45987	334.935	0.05398		504.445	0.00267	1930.93	0.0018	152.051	0.00978	581.722	0.00269	132.295	0.002	506.404	0.00113	498.986	0.0007	1910.03	0.000664562
88.41	0.45671	338.064	0.06811	62.736	0.37927	239.829	0.05361	99.995	0.37927	289.483	0.0938	75.705	0.43981	335.895	0.05361		505.89	0.000444444	1936.46	0.0018	152.487	0.00865	583.389	0.00269	132.674	0.0022	507.855	0.00113	500.416	0.0004	1915.51	0.000664562
88.6626	0.45049	339.03	0.06764	62.9153	0.39581	240.514	0.05325	100.281	0.39581	290.31	0.09325	75.9213	0.4679	336.854	0.05325		507.335	0.000888889	1941.99	0.0018	152.923	0.01166	585.056	0.00269	133.054	0.0014	509.306	0.00113	501.846	0.0008	1920.98	0.000664562
88.9152	0.45373	339.996	0.06719	63.0945	0.36384	241.199	0.05288	100.566	0.36384	291.137	0.0927	76.1376	0.49679	337.814	0.05288		508.781	0.00133	1947.53	0.0018	153.358	0.01242	586.723	0.00269	133.433	0.0015	510.757	0.00113	503.276	0.0005	1926.45	0.000664562
89.1678	0.44859	340.962	0.06673	63.2738	0.39912	241.884	0.05252	100.852	0.39912	291.964	0.09216	76.3539	0.44382	338.774	0.05252		510.226	0.00311	1953.06	0.0018	153.794	0.00677	588.39	0.00269	133.812	0.0019	512.208	0.00113	504.705	0.0006	1931.92	0.000664562
89.4204	0.43209	341.928	0.06628	63.453	0.37045	242.57	0.05217	101.138	0.37045	292.791	0.09162	76.5702	0.41814	339.733	0.05217		511.672	0.00178	1958.59	0.0018	154.23	0.0143	590.056	0.00269	134.191	0.0022	513.659	0.00113	506.135	0.0012	1937.4	0.000664562
89.673	0.42803	342.894	0.06583	63.6323	0.40794	243.255	0.05181	101.424	0.40794	293.618	0.09108	76.7865	0.4366	340.693	0.05181		513.117	0.00622	1964.12	0.0018	154.665	0.01317	591.723	0.00269	134.57	0.0022	515.11	0.00113	507.565	0.001	1942.87	0.000664562
89.9256	0.42235	343.86	0.06538	63.8115	0.38037	243.94	0.05146	101.709	0.38037	294.445	0.09055	77.0028	0.47673	341.653	0.05146		514.562	0.000888889	1969.66	0.0018	155.101	0.00941	593.39	0.00269	134.949	0.0018	516.561	0.00113	508.995	0.0011	1948.34	0.000664562
90.1782	0.44021	344.826	0.06494	63.9908	0.3892	244.625	0.05111	101.995	0.3892	295.272	0.09002	77.2191	0.44222	342.613	0.05111		516.008	0.00222	1975.19	0.0018	155.537	0.00828	595.057	0.00269	135.328	0.0017	518.012	0.00113	510.424	0.0005	1953.82	0.000664562
90.4308	0.43398	345.791	0.0645	64.17	0.39581	245.311	0.05077	102.281	0.39581	296.099	0.0895	77.4354	0.45666	343.572	0.05077		517.453	0.00267	1980.72	0.0018	155.973	0.00903	596.724	0.00269	135.707	0.0022	519.463	0.00113	511.854	0.0005	1959.29	0.000664562
90.6834	0.42938	346.757	0.06406	64.3493	0.36825	245.996	0.05043	102.566	0.36825	296.926	0.08898	77.6517	0.48234	344.532	0.05043		518.899	0.00267	1986.25	0.0018	156.408	0.00564	598.39	0.00269	136.086	0.002	520.914	0.00113	513.284	0.001	1964.76	0.000664562
90.936	0.43939	347.723	0.06363	64.5285	0.37045	246.681	0.05009	102.852	0.37045	297.754	0.08846	77.868	0.47833	345.492	0.05009		520.344	0.00356	1991.79	0.0018	156.844	0.01091	600.057	0.00269	136.465	0.0017	522.365	0.00113	514.714	0.0004	1970.24	0.000664562
91.1886	0.42316	348.689	0.0632	64.7078	0.3495	247.366	0.04975	103.138	0.3495	298.581	0.08794	78.0843	0.46709	346.451	0.04975		521.789	0.00133	1997.32	0.0018	157.28	0.00903	601.724	0.00269	136.844	0.0018	523.816	0.00113	516.143	0.0011	1975.71	0.000664562
91.4412	0.40233	349.655	0.06277	64.887	0.36714	248.051	0.04942	103.423	0.36714	299.408	0.08743	78.3006	0.45104	347.411	0.04942		523.235	0.00267	2002.85	0.0018	157.715	0.01091	603.391	0.00269	137.223	0.0019	525.267	0.00113	517.573	0.0006	1981.18	0.000664562
91.6938	0.41829	350.621	0.06235	65.0662	0.38479	248.737	0.04908	103.709	0.38479	300.235	0.08692	78.5169	0.45185	348.371	0.04908		524.68	0.00311	2008.39	0.0018	158.151	0.01166	605.058	0.00269	137.602	0.0011	526.718	0.00113	519.003	0.0007	1986.65	0.000664562
91.9464	0.44291	351.587	0.06193	65.2455	0.33297	249.422	0.04876	103.995	0.33297	301.062	0.08641	78.7332	0.45024	349.33	0.04876		526.126	0.00311	2013.92	0.0018	158.587	0.0079	606.725	0.00269	137.981	0.002	528.169	0.00113	520.433	0.0008	1992.13	0.000664562
92.199	0.42587	352.553	0.06151	65.4247	0.36273	250.107	0.04843	104.281	0.36273	301.889	0.08591	78.9495	0.45987	350.29	0.04843		527.571	0.00178	2019.45	0.0018	159.022	0.01016	608.391	0.00269	138.361	0.0014	529.62	0.00113	521.862	0.001	1997.6	0.000664562
92.4516	0.39448	353.519	0.0611	65.604	0.36604	250.792	0.04811	104.566	0.36604	302.716	0.08541	79.1658	0.46148	351.25	0.04811		529.016	0.00178	2024.98	0.0018	159.458	0.00564	610.058	0.00269	138.74	0.0018	531.071	0.00113	523.292	0.0001	2003.07	0.000664562
92.7042	0.41396	354.485	0.06068	65.7832	0.36384	251.478	0.04779	104.852	0.36384	303.543	0.08491	79.3821	0.44302	352.21	0.04779		530.462	0.000888889	2030.52	0.0018	159.894	0.00978	611.725	0.00269	139.119	0.0019	532.522	0.00113	524.722	0.0004	2008.55	0.000664562
92.9568	0.41775	355.45	0.06027	65.9625	0.3495	252.163	0.04747	105.138	0.3495	304.37	0.08442	79.5984	0.45586	353.169	0.04747		531.907	0.00133	2036.05	0.0018	160.329	0.01053	613.392	0.00269	139.498	0.0013	533.973	0.00113	526.152	0.0009	2014.02	0.000664562
93.2094	0.41126	356.416	0.05987	66.1417	0.36053	252.848	0.04715	105.423	0.36053	305.197	0.08393	79.8147	0.44061	354.129	0.04715		533.353	0.00133	2041.58	0.0018	160.765	0.01166	615.059	0.00269	139.877	0.0018	535.424	0.00113	527.581	0.001	2019.49	0.000664562
93.462	0.41261	357.382	0.05947	66.321	0.36384	253.533	0.04684	105.709	0.36384	306.024	0.08344	80.031	0.47191	355.089	0.04684		534.798	0.00133	2047.11	0.0018	161.201	0.01242	616.726	0.00269	140.256	0.0015	536.875	0.00113	529.011	0.0009	2024.96	0.000664562
93.7146	0.4145	358.348	0.05906	66.5002	0.38699	254.219	0.04653	105.995	0.38699	306.852	0.08295	80.2473	0.43981	356.048	0.04653		536.243	0.00178	2052.65	0.0018	161.636	0.01129	618.392	0.00269	140.635	0.0016	538.326	0.00113	530.441	0.0006	2030.44	0.000664562
93.9672	0.42641	359.314	0.05867	66.6795	0.35943	254.904	0.04622	106.28	0.35943	307.679	0.08247	80.4636	0.44222	357.008	0.04622		537.689	0.00311	2058.18	0.0018	162.072	0.00865	620.059	0.00269	141.014	0.0023	539.777	0.00113	531.871	0.0005	2035.91	0.000664562
94.2198	0.41585	360.28	0.05827	66.8587	0.36935	255.589	0.04592	106.566	0.36935	308.506	0.08199	80.6799	0.47191	357.968	0.04592		539.134	0.00311	2063.71	0.0018	162.508	0.01016	621.726	0.00269	141.393	0.0019	541.228	0.00113	533.3	0.0009	2041.38	0.000664562
94.4724	0.39908	361.246	0.05788	67.0379	0.36714	256.274	0.04561	106.852	0.36714	309.333	0.08152	80.8962	0.46469	358.927	0.04561		540.58	0.00222	2069.25	0.0018	162.943	0.00828	623.393	0.00269	141.772	0.0025	542.679	0.00113	534.73	0.0002	2046.86	0.000664562
94.725	0.4072	362.212	0.05749	67.2172	0.37486	256.959	0.04531	107.138	0.37486	310.16	0.08104	81.1125	0.45185	359.887	0.04531		542.025	0.00222	2074.78	0.0018	163.379	0.00941	625.06	0.00269	142.151	0.0017	544.131	0.00113	536.16	0.0006	2052.33	0.000664562
94.9776	0.43398	363.178	0.05711	67.3964	0.40794	257.645	0.04501	107.423	0.40794	310.987	0.08057	81.3288	0.43178	360.847	0.04501		543.47	0.00178	2080.31	0.0018	163.815	0.00903	626.727	0.00269	142.53	0.0012	545.582	0.00113	537.59	0.0006	2057.8	0.000664562
95.2302	0.39205	364.144	0.05672	67.5757	0.34399	258.33	0.04472	107.709	0.34399	311.814	0.08011	81.5451	0.45425	361.807	0.04472		544.916	0.00267	2085.84	0.0018	164.25	0.01053	628.393	0.00269	142.909	0.0018	547.033	0.00113	539.02	0.0001	2063.27	0.000664562
95.4828	0.40476	365.109	0.05634	67.7549	0.39581	259.015	0.04442	107.995	0.39581	312.641	0.07964	81.7614	0.42135	362.766	0.04442		546.361	0.00267	2091.38	0.0018	164.686	0.00903	630.06	0.00269	143.288	0.0014	548.484	0.00113	540.449	0.0008	2068.75	0.000664562
95.7354	0.39259	366.075	0.05596	67.9342	0.37596	259.7	0.04413	108.28	0.37596	313.468	0.07918	81.9777	0.41413	363.726	0.04413		547.807	0.00133	2096.91	0.0018	165.122	0.01053	631.727	0.00269	143.668	0.0015	549.935	0.00113	541.879	0.0008	2074.22	0.000664562
95.988	0.40936	367.041	0.05559	68.1134	0.33958	260.386	0.04385	108.566	0.33958	314.295	0.07872	82.194	0.38604	364.686	0.04385		549.252	0.000444444	2102.44	0.0018	165.557	0.00715	633.394	0.00269	144.047	0.0026	551.386	0.00113	543.309	0.0011	2079.69	0.000664562
96.2406	0.4007	368.007	0.05522	68.2927	0.3473	261.071	0.04356	108.852	0.3473	315.122	0.07827	82.4103	0.48475	365.645	0.04356		550.697	0.00267	2107.97	0.0018	165.993	0.0079	635.061	0.00269	144.426	0.0011	552.837	0.00113	544.739	0.0002	2085.17	0.000664562
96.4932	0.42208	368.973	0.05485	68.4719	0.37707	261.756	0.04328	109.137	0.37707	315.95	0.07781	82.6266	0.42135	366.605	0.04328		552.143	0.00311	2113.51	0.0018	166.429	0.00903	636.727	0.00269	144.805	0.002	554.288	0.00113	546.168	0.0006	2090.64	0.000664562
96.7458	0.42749	369.939	0.05448	68.6512	0.31753	262.441	0.04299	109.423	0.31753	316.777	0.07736	82.8429	0.46549	367.565	0.04299		553.588	0.00178	2119.04	0.0018	166.864	0.00828	638.394	0.00269	145.184	0.0014	555.739	0.00113	547.598	0.0008	2096.11	0.000664562
96.9984	0.40828	370.905	0.05411	68.8304	0.3495	263.126	0.04271	109.709	0.3495	317.604	0.07691	83.0592	0.45104	368.524	0.04271		555.034	0.00311	2124.57	0.0018	167.3	0.00527	640.061	0.00269	145.563	0.0017	557.19	0.00113	549.028	0.0002	2101.58	0.000664562
97.251	0.37771	371.871	0.05375	69.0096	0.42227	263.812	0.04244	109.995	0.42227	318.431	0.07647	83.2755	0.42215	369.484	0.04244		556.479	0.00267	2130.11	0.0018	167.736	0.00828	641.728	0.00269	145.942	0.0024	558.641	0.00113	550.458	0.0008	2107.06	0.000664562
97.5036	0.41207	372.837	0.05339	69.1889	0.33627	264.497	0.04216	110.28	0.33627	319.258	0.07603	83.4918	0.40048	370.444	0.04216		557.924	0.00222	2135.64	0.0018	168.171	0.00527	643.395	0.00269	146.321	0.0015	560.092	0.00113	551.887	0.0006	2112.53	0.000664562
97.7562	0.42424	373.802	0.05303	69.3681	0.33297	265.182	0.04189	110.566	0.33297	320.085	0.07559	83.7081	0.43258	371.404	0.04189		559.37	0.00311	2141.17	0.0018	168.607	0.00752	645.062	0.00269	146.7	0.0016	561.543	0.00113	553.317	0.001	2118	0.000664562
98.0088	0.39015	374.768	0.05268	69.5474	0.37596	265.867	0.04162	110.852	0.37596	320.912	0.07515	83.9244	0.44703	372.363	0.04162		560.815	0.00133	2146.7	0.0018	169.043	0.00828	646.728	0.00269	147.079	0.002	562.994	0.00113	554.747	0.0003	2123.48	0.000664562
98.2614	0.38609	375.734	0.05233	69.7266	0.34068	266.553	0.04135	111.137	0.34068	321.739	0.07472	84.1407	0.45104	373.323	0.04135		562.261	0	2152.24	0.0018	169.479	0.00677	648.395	0.00269	147.458	0.0022	564.445	0.00113	556.177	0.0006	2128.95	0.000664562
98.514	0.40855	376.7	0.05198	69.9059	0.31974	267.238	0.04109	111.423	0.31974	322.566	0.07429	84.357	0.43098	374.283	0.04109		563.706	0.00133	2157.77	0.0018	169.914	0.0064	650.062	0.00269	147.837	0.0015	565.896	0.00113	557.606	0.0006	2134.42	0.000664562
98.7666	0.40449	377.666	0.05163	70.0851	0.41455	267.923	0.04082	111.709	0.41455	323.393	0.07386	84.5733	0.40369	375.242	0.04082		565.151	0.000888889	2163.3	0.0018	170.35	0.00941	651.729	0.00269	148.216	0.0014	567.347	0.00113	559.036	0.0006	2139.89	0.000664562
99.0192	0.40774	378.632	0.05129	70.2644	0.32525	268.608	0.04056	111.994	0.32525	324.22	0.07343	84.7896	0.45024	376.202	0.04056		566.597	0.00178	2168.84	0.0018	170.786	0.00602	653.396	0.00269	148.595	0.0013	568.798	0.00113	560.466	0.0002	2145.37	0.000664562
99.2718	0.39313	379.598	0.05095	70.4436	0.36494	269.293	0.0403	112.28	0.36494	325.048	0.07301	85.0059	0.39727	377.162	0.0403		568.042	0.00133	2174.37	0.0018	171.221	0.00715	655.063	0.00269	148.975	0.0015	570.249	0.00113	561.896	0.0004	2150.84	0.000664562
99.5244	0.39367	380.564	0.05061	70.6229	0.37596	269.979	0.04004	112.566	0.37596	325.875	0.07259	85.2222	0.43098	378.121	0.04004		569.488	0.00133	2179.9	0.0018	171.657	0.00978	656.729	0.00269	149.354	0.0017	571.7	0.00113	563.325	0.0006	2156.31	0.000664562
99.777	0.39448	381.53	0.05027	70.8021	0.32635	270.664	0.03979	112.852	0.32635	326.702	0.07217	85.4385	0.41011	379.081	0.03979		570.933	0.00267	2185.43	0.0018	172.093	0.00564	658.396	0.00269	149.733	0.001	573.151	0.00113	564.755	0.0009	2161.79	0.000664562
100.03	0.38122	382.496	0.04994	70.9814	0.32304	271.349	0.03954	113.137	0.32304	327.529	0.07176	85.6548	0.41653	380.041	0.03954		572.378	0.00222	2190.97	0.0018	172.528	0.01091	660.063	0.00269	150.112	0.0011	574.602	0.00113	566.185	0.0006	2167.26	0.000664562
100.282	0.39827	383.461	0.0496	71.1606	0.33186	272.034	0.03928	113.423	0.33186	328.356	0.07134	85.8711	0.43419	381	0.03928		573.824	0.000444444	2196.5	0.0018	172.964	0.00752	661.73	0.00269	150.491	0.0016	576.053	0.00113	567.615	0.0013	2172.73	0.000664562
100.535	0.38799	384.427	0.04927	71.3398	0.28886	272.72	0.03903	113.709	0.28886	329.183	0.07093	86.0874	0.43018	381.96	0.03903		575.269	0.00222	2202.03	0.0018	173.4	0.00752	663.397	0.00269	150.87	0.0007	577.504	0.00113	569.044	0.001	2178.2	0.000664562
100.787	0.39259	385.393	0.04895	71.5191	0.33958	273.405	0.03879	113.994	0.33958	330.01	0.07053	86.3037	0.42215	382.92	0.03879		576.715	0.00267	2207.56	0.0018	173.835	0.00865	665.064	0.00269	151.249	0.0015	578.955	0.00113	570.474	0.0006	2183.68	0.000664562
101.04	0.40557	386.359	0.04862	71.6983	0.32415	274.09	0.03854	114.28	0.32415	330.837	0.07012	86.52	0.4061	383.88	0.03854		578.16	0.000444444	2213.1	0.0018	174.271	0.0079	666.73	0.00269	151.628	0.0013	580.406	0.00113	571.904	0.0008	2189.15	0.000664562
101.293	0.39692	387.325	0.0483	71.8776	0.30209	274.775	0.0383	114.566	0.30209	331.664	0.06972	86.7363	0.44944	384.839	0.0383		579.605	0.000444444	2218.63	0.0018	174.707	0.0079	668.397	0.00269	152.007	0.0015	581.857	0.00113	573.334	0.0006	2194.62	0.000664562
101.545	0.36472	388.291	0.04798	72.0568	0.35171	275.46	0.03806	114.851	0.35171	332.491	0.06932	86.9526	0.40369	385.799	0.03806		581.051	0.00267	2224.16	0.0018	175.142	0.00903	670.064	0.00269	152.386	0.0015	583.308	0.00113	574.764	0.0006	2200.1	0.000664562
101.798	0.39205	389.257	0.04766	72.2361	0.29548	276.146	0.03782	115.137	0.29548	333.319	0.06892	87.1689	0.45104	386.759	0.03782		582.496	0.00267	2229.7	0.0018	175.578	0.0079	671.731	0.00269	152.765	0.0017	584.759	0.00113	576.193	0.0003	2205.57	0.000664562
102.05	0.39502	390.223	0.04734	72.4153	0.3892	276.831	0.03758	115.423	0.3892	334.146	0.06853	87.3852	0.41172	387.718	0.03758		583.942	0.00178	2235.23	0.0018	176.014	0.00903	673.398	0.00269	153.144	0.0016	586.21	0.00113	577.623	0.001	2211.04	0.000664562
102.303	0.37716	391.189	0.04703	72.5946	0.35171	277.516	0.03735	115.709	0.35171	334.973	0.06813	87.6015	0.44061	388.678	0.03735		585.387	0.00267	2240.76	0.0018	176.449	0.01166	675.064	0.00269	153.523	0.0012	587.661	0.00113	579.053	0.0004	2216.51	0.000664562
102.556	0.39232	392.155	0.04672	72.7738	0.33407	278.201	0.03711	115.994	0.33407	335.8	0.06774	87.8178	0.44623	389.638	0.03711		586.832	0.00133	2246.29	0.0018	176.885	0.00752	676.731	0.00269	153.902	0.0013	589.112	0.00113	580.483	0.0006	2221.99	0.000664562
102.808	0.38501	393.12	0.04641	72.9531	0.36494	278.887	0.03688	116.28	0.36494	336.627	0.06735	88.0341	0.36918	390.597	0.03688		588.278	0.00267	2251.83	0.0018	177.321	0.00677	678.398	0.00269	154.281	0.0014	590.563	0.00113	581.912	0.0008	2227.46	0.000664562
103.061	0.40233	394.086	0.0461	73.1323	0.31863	279.572	0.03665	116.566	0.31863	337.454	0.06697	88.2504	0.42376	391.557	0.03665		589.723	0.00133	2257.36	0.0018	177.756	0.0079	680.065	0.00269	154.661	0.0015	592.014	0.00113	583.342	0.0006	2232.93	0.000664562
103.313	0.40936	395.052	0.0458	73.3115	0.35832	280.257	0.03642	116.851	0.35832	338.281	0.06659	88.4667	0.44462	392.517	0.03642		591.169	0.00178	2262.89	0.0018	178.192	0.00865	681.732	0.00269	155.04	0.0016	593.465	0.00113	584.772	0.0012	2238.41	0.000664562
103.566	0.36878	396.018	0.04549	73.4908	0.33407	280.942	0.0362	117.137	0.33407	339.108	0.0662	88.683	0.42536	393.477	0.0362		592.614	0.00222	2268.42	0.0018	178.628	0.0079	683.399	0.00269	155.419	0.0009	594.916	0.00113	586.202	0.0007	2243.88	0.000664562
103.819	0.39177	396.984	0.04519	73.67	0.3495	281.628	0.03597	117.423	0.3495	339.935	0.06583	88.8993	0.38443	394.436	0.03597		594.059	0.00178	2273.96	0.0018	179.063	0.00828	685.065	0.00269	155.798	0.0018	596.367	0.00113	587.631	0.0004	2249.35	0.000664562
104.071	0.38231	397.95	0.04489	73.8493	0.33848	282.313	0.03575	117.708	0.33848	340.762	0.06545	89.1156	0.40851	395.396	0.03575		595.505	0.00222	2279.49	0.0018	179.499	0.00752	686.732	0.00269	156.177	0.0012	597.818	0.00113	589.061	0.001	2254.82	0.000664562
104.324	0.38961	398.916	0.0446	74.0285	0.37045	282.998	0.03553	117.994	0.37045	341.589	0.06508	89.3319	0.41091	396.356	0.03553		596.95	0.00267	2285.02	0.0018	179.935	0.0064	688.399	0.00269	156.556	0.0017	599.269	0.00113	590.491	0.0007	2260.3	0.000664562
104.576	0.39286	399.882	0.0443	74.2078	0.34179	283.683	0.03531	118.28	0.34179	342.417	0.0647	89.5482	0.40851	397.315	0.03531		598.396	0.00267	2290.56	0.0018	180.37	0.0079	690.066	0.00269	156.935	0.0019	600.72	0.00113	591.921	0.0007	2265.77	0.000664562
104.829	0.37662	400.848	0.04401	74.387	0.33848	284.368	0.0351	118.566	0.33848	343.244	0.06434	89.7645	0.40851	398.275	0.0351		599.841	0.000888889	2296.09	0.0018	180.806	0.00527	691.733	0.00269	157.314	0.001	602.171	0.00113	593.35	0.0001	2271.24	0.000664562
105.082	0.37338	401.814	0.04372	74.5663	0.31092	285.054	0.03488	118.851	0.31092	344.071	0.06397	89.9808	0.39406	399.235	0.03488		601.286	0.00222	2301.62	0.0018	181.242	0.00752	693.4	0.00269	157.693	0.0013	603.622	0.00113	594.78	0.0004	2276.72	0.000664562
105.334	0.38636	402.779	0.04343	74.7455	0.31422	285.739	0.03467	119.137	0.31422	344.898	0.0636	90.1971	0.41091	400.194	0.03467		602.732	0.00133	2307.15	0.0018	181.677	0.00527	695.066	0.00269	158.072	0.0009	605.073	0.00113	596.21	0.0006	2282.19	0.000664562
105.587	0.38718	403.745	0.04315	74.9248	0.29217	286.424	0.03446	119.423	0.29217	345.725	0.06324	90.4134	0.39968	401.154	0.03446		604.177	0.000888889	2312.69	0.0018	182.113	0.00564	696.733	0.00269	158.451	0.0015	606.524	0.00113	597.64	0.0009	2287.66	0.000664562
105.839	0.3915	404.711	0.04287	75.104	0.3032	287.109	0.03425	119.708	0.3032	346.552	0.06288	90.6297	0.41091	402.114	0.03425		605.623	0.00133	2318.22	0.0018	182.549	0.00564	698.4	0.00269	158.83	0.0013	607.975	0.00113	599.069	0.0005	2293.13	0.000664562
106.092	0.39989	405.677	0.04258	75.2832	0.34399	287.795	0.03404	119.994	0.34399	347.379	0.06252	90.846	0.41332	403.074	0.03404		607.068	0.00311	2323.75	0.0018	182.985	0.00978	700.067	0.00269	159.209	0.0013	609.426	0.00113	600.499	0.0011	2298.61	0.000664562
106.345	0.37094	406.643	0.0423	75.4625	0.28445	288.48	0.03383	120.28	0.28445	348.206	0.06217	91.0623	0.39165	404.033	0.03383		608.513	0.00267	2329.28	0.0018	183.42	0.00752	701.734	0.00269	159.588	0.0015	610.877	0.00113	601.929	0.0006	2304.08	0.000664562
106.597	0.3631	407.609	0.04203	75.6417	0.31643	289.165	0.03363	120.565	0.31643	349.033	0.06181	91.2786	0.42295	404.993	0.03363		609.959	0.00178	2334.82	0.0018	183.856	0.00752	703.401	0.00269	159.968	0.0018	612.328	0.00113	603.359	0.0004	2309.55	0.000664562
106.85	0.38636	408.575	0.04175	75.821	0.35722	289.85	0.03342	120.851	0.35722	349.86	0.06146	91.4949	0.43018	405.953	0.03342		611.404	0.00133	2340.35	0.0018	184.292	0.00602	705.067	0.00269	160.347	0.0019	613.779	0.00113	604.788	0.0004	2315.03	0.000664562
107.102	0.39205	409.541	0.04148	76.0002	0.32415	290.535	0.03322	121.137	0.32415	350.687	0.06111	91.7112	0.41573	406.912	0.03322		612.85	0.000444444	2345.88	0.0018	184.727	0.00903	706.734	0.00269	160.726	0.0016	615.23	0.00113	606.218	0.0008	2320.5	0.000664562
107.355	0.37635	410.507	0.0412	76.1795	0.3065	291.221	0.03302	121.422	0.3065	351.515	0.06077	91.9275	0.41653	407.872	0.03302		614.295	0.000888889	2351.42	0.0018	185.163	0.00602	708.401	0.00269	161.105	0.0006	616.681	0.00113	607.648	0.0008	2325.97	0.000664562
107.608	0.352	411.473	0.04093	76.3587	0.30209	291.906	0.03282	121.708	0.30209	352.342	0.06042	92.1438	0.4069	408.832	0.03282		615.74	0.00133	2356.95	0.0018	185.599	0.00941	710.068	0.00269	161.484	0.0015	618.132	0.00113	609.078	0.0007	2331.44	0.000664562
107.86	0.38799	412.438	0.04067	76.538	0.32856	292.591	0.03263	121.994	0.32856	353.169	0.06008	92.3601	0.38443	409.791	0.03263		617.186	0.000888889	2362.48	0.0018	186.034	0.00489	711.735	0.00269	161.863	0.0015	619.583	0.00113	610.508	0.0007	2336.92	0.000664562
108.113	0.38663	413.404	0.0404	76.7172	0.3054	293.276	0.03243	122.28	0.3054	353.996	0.05974	92.5764	0.39807	410.751	0.03243		618.631	0.00178	2368.01	0.0018	186.47	0.00865	713.401	0.00269	162.242	0.0007	621.034	0.00113	611.937	0.0008	2342.39	0.000664562
108.365	0.375	414.37	0.04014	76.8965	0.35832	293.962	0.03224	122.565	0.35832	354.823	0.0594	92.7927	0.37079	411.711	0.03224		620.077	0.00133	2373.55	0.0018	186.906	0.00527	715.068	0.00269	162.621	0.0015	622.485	0.00113	613.367	0.0005	2347.86	0.000664562
108.618	0.35579	415.336	0.03987	77.0757	0.31422	294.647	0.03205	122.851	0.31422	355.65	0.05906	93.009	0.39647	412.671	0.03205		621.522	0.00133	2379.08	0.0018	187.341	0.00564	716.735	0.00269	163	0.0014	623.936	0.00113	614.797	0.001	2353.34	0.000664562
108.871	0.3704	416.302	0.03961	77.255	0.30761	295.332	0.03186	123.137	0.30761	356.477	0.05873	93.2253	0.38283	413.63	0.03186		622.967	0.00178	2384.61	0.0018	187.777	0.00564	718.402	0.00269	163.379	0.0013	625.387	0.00113	616.227	0.0005	2358.81	0.000664562
109.123	0.35795	417.268	0.03935	77.4342	0.31312	296.017	0.03167	123.422	0.31312	357.304	0.0584	93.4416	0.36356	414.59	0.03167		624.413	0.00178	2390.14	0.0018	188.213	0.00752	720.069	0.00269	163.758	0.001	626.838	0.00113	617.656	0.0006	2364.28	0.000664562
109.376	0.37581	418.234	0.0391	77.6135	0.3495	296.702	0.03148	123.708	0.3495	358.131	0.05807	93.6579	0.42937	415.55	0.03148		625.858	0.00178	2395.68	0.0018	188.648	0.0064	721.736	0.00269	164.137	0.0025	628.289	0.00113	619.086	0.0006	2369.75	0.000664562
109.628	0.37392	419.2	0.03884	77.7927	0.31753	297.388	0.0313	123.994	0.31753	358.958	0.05774	93.8742	0.4069	416.509	0.0313		627.304	0.000444444	2401.21	0.0018	189.084	0.00677	723.402	0.00269	164.516	0.0005	629.74	0.00113	620.516	0.0005	2375.23	0.000664562
109.881	0.36742	420.166	0.03859	77.9719	0.3473	298.073	0.03111	124.279	0.3473	359.786	0.05741	94.0905	0.41332	417.469	0.03111		628.749	0.000888889	2406.74	0.0018	189.52	0.00564	725.069	0.00269	164.895	0.0014	631.191	0.00113	621.946	0.0005	2380.7	0.000664562
110.134	0.37419	421.131	0.03834	78.1512	0.3473	298.758	0.03093	124.565	0.3473	360.613	0.05709	94.3068	0.39968	418.429	0.03093		630.194	0.00222	2412.28	0.0018	189.955	0.00715	726.736	0.00269	165.275	0.0016	632.642	0.00113	623.375	0.0005	2386.17	0.000664562
110.386	0.3612	422.097	0.03809	78.3304	0.32745	299.443	0.03075	124.851	0.32745	361.44	0.05677	94.5231	0.39727	419.388	0.03075		631.64	0.00178	2417.81	0.0018	190.391	0.0079	728.403	0.00269	165.654	0.0011	634.093	0.00113	624.805	0.0003	2391.65	0.000664562
110.639	0.35904	423.063	0.03784	78.5097	0.33627	300.129	0.03057	125.137	0.33627	362.267	0.05644	94.7394	0.41894	420.348	0.03057		633.085	0.00178	2423.34	0.0018	190.827	0.00602	730.07	0.00269	166.033	0.0014	635.544	0.00113	626.235	0.0006	2397.12	0.000664562
110.891	0.36878	424.029	0.0376	78.6889	0.32084	300.814	0.03039	125.422	0.32084	363.094	0.05613	94.9557	0.38122	421.308	0.03039		634.531	0.00133	2428.87	0.0018	191.262	0.00715	731.737	0.00269	166.412	0.0012	636.995	0.00113	627.665	0.0004	2402.59	0.000664562
111.144	0.36932	424.995	0.03735	78.8682	0.31202	301.499	0.03021	125.708	0.31202	363.921	0.05581	95.172	0.38202	422.268	0.03021		635.976	0.00311	2434.41	0.0018	191.698	0.00489	733.403	0.00269	166.791	0.001	638.446	0.00113	629.094	0.0007	2408.07	0.000664562
111.397	0.3493	425.961	0.03711	79.0474	0.3032	302.184	0.03004	125.994	0.3032	364.748	0.0555	95.3883	0.38523	423.227	0.03004		637.421	0.00311	2439.94	0.0018	192.134	0.00715	735.07	0.00269	167.17	0.001	639.897	0.00113	630.524	0.0017	2413.54	0.000664562
111.649	0.36282	426.927	0.03687	79.2267	0.33958	302.869	0.02986	126.279	0.33958	365.575	0.05518	95.6046	0.43098	424.187	0.02986		638.867	0.00222	2445.47	0.0018	192.569	0.00564	736.737	0.00269	167.549	0.0019	641.348	0.00113	631.954	0.0006	2419.01	0.000664562
111.902	0.36012	427.893	0.03663	79.4059	0.3032	303.555	0.02969	126.565	0.3032	366.402	0.05487	95.8209	0.4061	425.147	0.02969		640.312	0.00133	2451	0.0018	193.005	0.0079	738.404	0.00269	167.928	0.0013	642.8	0.00113	633.384	0.0011	2424.48	0.000664562
112.154	0.35498	428.859	0.03639	79.5851	0.32635	304.24	0.02952	126.851	0.32635	367.229	0.05456	96.0372	0.36597	426.106	0.02952		641.758	0.00222	2456.54	0.0018	193.441	0.0079	740.071	0.00269	168.307	0.0016	644.251	0.00113	634.813	0.001	2429.96	0.000664562
112.407	0.37689	429.825	0.03616	79.7644	0.30761	304.925	0.02935	127.136	0.30761	368.056	0.05426	96.2535	0.36998	427.066	0.02935		643.203	0.000888889	2462.07	0.0018	193.876	0.00602	741.738	0.00269	168.686	0.0008	645.702	0.00113	636.243	0.001	2435.43	0.000664562
112.66	0.36472	430.79	0.03592	79.9436	0.3032	305.61	0.02918	127.422	0.3032	368.884	0.05395	96.4698	0.36758	428.026	0.02918		644.648	0.00444	2467.6	0.0018	194.312	0.00414	743.404	0.00269	169.065	0.0011	647.153	0.00113	637.673	0.0006	2440.9	0.000664562
112.912	0.36337	431.756	0.03569	80.1229	0.32525	306.296	0.02901	127.708	0.32525	369.711	0.05365	96.6861	0.40449	428.985	0.02901		646.094	0.00222	2473.14	0.0018	194.748	0.00489	745.071	0.00269	169.444	0.002	648.604	0.00113	639.103	0.0004	2446.38	0.000664562
113.165	0.36255	432.722	0.03546	80.3021	0.3065	306.981	0.02885	127.994	0.3065	370.538	0.05335	96.9024	0.39406	429.945	0.02885		647.539	0.00267	2478.67	0.0018	195.183	0.00602	746.738	0.00269	169.823	0.0015	650.055	0.00113	640.532	0.001	2451.85	0.000664562
113.417	0.35173	433.688	0.03523	80.4814	0.32304	307.666	0.02868	128.279	0.32304	371.365	0.05305	97.1187	0.38363	430.905	0.02868		648.985	0.00222	2484.2	0.0018	195.619	0.0064	748.405	0.00269	170.202	0.0009	651.506	0.00113	641.962	0.0006	2457.32	0.000664562
113.67	0.3493	434.654	0.035	80.6606	0.33076	308.351	0.02852	128.565	0.33076	372.192	0.05275	97.335	0.39727	431.865	0.02852		650.43	0.00222	2489.73	0.0018	196.055	0.00715	750.072	0.00269	170.582	0.0012	652.957	0.00113	643.392	0.0003	2462.79	0.000664562
113.923	0.36553	435.62	0.03478	80.8399	0.31533	309.037	0.02836	128.851	0.31533	373.019	0.05246	97.5513	0.43178	432.824	0.02836		651.875	0.000888889	2495.27	0.0018	196.491	0.00527	751.738	0.00269	170.961	0.0021	654.408	0.00113	644.822	0.0004	2468.27	0.000664562
114.175	0.3493	436.586	0.03455	81.0191	0.3473	309.722	0.0282	129.136	0.3473	373.846	0.05216	97.7676	0.41011	433.784	0.0282		653.321	0.00267	2500.8	0.0018	196.926	0.00527	753.405	0.00269	171.34	0.0009	655.859	0.00113	646.252	0.0008	2473.74	0.000664562
114.428	0.33523	437.552	0.03433	81.1984	0.32304	310.407	0.02804	129.422	0.32304	374.673	0.05187	97.9839	0.39005	434.744	0.02804		654.766	0.000444444	2506.33	0.0018	197.362	0.00677	755.072	0.00269	171.719	0.0014	657.31	0.00113	647.681	0.0006	2479.21	0.000664562
114.68	0.37284	438.518	0.03411	81.3776	0.32966	311.092	0.02788	129.708	0.32966	375.5	0.05158	98.2002	0.39647	435.703	0.02788		656.212	0.00222	2511.87	0.0018	197.798	0.00489	756.739	0.00269	172.098	0.0014	658.761	0.00113	649.111	0.0006	2484.69	0.000664562
114.933	0.35146	439.484	0.03389	81.5569	0.29327	311.777	0.02773	129.994	0.29327	376.327	0.05129	98.4165	0.40209	436.663	0.02773		657.657	0.00222	2517.4	0.0018	198.233	0.00941	758.406	0.00269	172.477	0.0018	660.212	0.00113	650.541	0.0006	2490.16	0.000664562
115.186	0.34064	440.449	0.03367	81.7361	0.31092	312.463	0.02757	130.279	0.31092	377.154	0.05101	98.6328	0.38764	437.623	0.02757		659.102	0.00222	2522.93	0.0018	198.669	0.00865	760.073	0.00269	172.856	0.0012	661.663	0.00113	651.971	0.0009	2495.63	0.000664562
115.438	0.3474	441.415	0.03346	81.9154	0.31312	313.148	0.02742	130.565	0.31312	377.982	0.05072	98.8491	0.37159	438.582	0.02742		660.548	0.000888889	2528.46	0.0018	199.105	0.00602	761.739	0.00269	173.235	0.0013	663.114	0.00113	653.4	0.0005	2501.1	0.000664562
115.691	0.352	442.381	0.03324	82.0946	0.31422	313.833	0.02726	130.851	0.31422	378.809	0.05044	99.0654	0.41413	439.542	0.02726		661.993	0.00133	2534	0.0018	199.54	0.00489	763.406	0.00269	173.614	0.0008	664.565	0.00113	654.83	0.0008	2506.58	0.000664562
115.943	0.36255	443.347	0.03303	82.2738	0.32304	314.518	0.02711	131.136	0.32304	379.636	0.05016	99.2817	0.36356	440.502	0.02711		663.439	0.00133	2539.53	0.0018	199.976	0.0064	765.073	0.00269	173.993	0.0012	666.016	0.00113	656.26	0.0006	2512.05	0.000664562
116.196	0.35525	444.313	0.03282	82.4531	0.31643	315.204	0.02696	131.422	0.31643	380.463	0.04988	99.498	0.36838	441.462	0.02696		664.884	0.000888889	2545.06	0.0018	200.412	0.00752	766.74	0.00269	174.372	0.0012	667.467	0.00113	657.69	0.0006	2517.52	0.000664562
116.449	0.35417	445.279	0.03261	82.6323	0.28776	315.889	0.02681	131.708	0.28776	381.29	0.0496	99.7143	0.41573	442.421	0.02681		666.329	0.00178	2550.59	0.0018	200.847	0.00903	768.407	0.00269	174.751	0.001	668.918	0.00113	659.119	0.0001	2523	0.000664562
116.701	0.33874	446.245	0.0324	82.8116	0.29438	316.574	0.02666	131.993	0.29438	382.117	0.04933	99.9306	0.34671	443.381	0.02666		667.775	0.00311	2556.13	0.0018	201.283	0.00564	770.074	0.00269	175.13	0.0012	670.369	0.00113	660.549	0.0007	2528.47	0.000664562
116.954	0.34443	447.211	0.03219	82.9908	0.27894	317.259	0.02652	132.279	0.27894	382.944	0.04905	100.147	0.36918	444.341	0.02652		669.22	0.00222	2561.66	0.0018	201.719	0.00376	771.74	0.00269	175.509	0.002	671.82	0.00113	661.979	0.0009	2533.94	0.000664562
117.206	0.32116	448.177	0.03199	83.1701	0.31092	317.944	0.02637	132.565	0.31092	383.771	0.04878	100.363	0.37721	445.3	0.02637		670.666	0.00133	2567.19	0.0018	202.154	0.00752	773.407	0.00269	175.888	0.0007	673.271	0.00113	663.409	0.0003	2539.41	0.000664562
117.459	0.3447	449.143	0.03178	83.3493	0.31863	318.63	0.02623	132.851	0.31863	384.598	0.04851	100.579	0.39165	446.26	0.02623		672.111	0.00267	2572.73	0.0018	202.59	0.00602	775.074	0.00269	176.268	0.0015	674.722	0.00113	664.838	0.0006	2544.89	0.000664562
117.712	0.32873	450.108	0.03158	83.5286	0.27563	319.315	0.02609	133.136	0.27563	385.425	0.04824	100.796	0.35233	447.22	0.02609		673.556	0.00133	2578.26	0.0018	203.026	0.00414	776.741	0.00269	176.647	0.0009	676.173	0.00113	666.268	0.0003	2550.36	0.000664562
117.964	0.33956	451.074	0.03138	83.7078	0.29658	320	0.02594	133.422	0.29658	386.252	0.04797	101.012	0.374	448.179	0.02594		675.002	0.00222	2583.79	0.0018	203.461	0.00978	778.408	0.00269	177.026	0.0015	677.624	0.00113	667.698	0.0004	2555.83	0.000664562
118.217	0.33415	452.04	0.03118	83.8871	0.3065	320.685	0.0258	133.708	0.3065	387.08	0.04771	101.228	0.36517	449.139	0.0258		676.447	0.00222	2589.32	0.0018	203.897	0.00376	780.075	0.00269	177.405	0.0015	679.075	0.00113	669.128	0.0013	2561.31	0.000664562
118.469	0.33983	453.006	0.03098	84.0663	0.31753	321.371	0.02566	133.993	0.31753	387.907	0.04744	101.445	0.4061	450.099	0.02566		677.893	0.00222	2594.86	0.0018	204.333	0.00677	781.741	0.00269	177.784	0.0011	680.526	0.00113	670.557	0.0008	2566.78	0.000664562
118.722	0.34091	453.972	0.03078	84.2455	0.29768	322.056	0.02552	134.279	0.29768	388.734	0.04718	101.661	0.38283	451.059	0.02552		679.338	0.00178	2600.39	0.0018	204.768	0.00677	783.408	0.00269	178.163	0.0013	681.977	0.00113	671.987	0.0004	2572.25	0.000664562
118.975	0.34713	454.938	0.03059	84.4248	0.29768	322.741	0.02539	134.565	0.29768	389.561	0.04692	101.877	0.3451	452.018	0.02539		680.783	0.00133	2605.92	0.0018	205.204	0.00602	785.075	0.00269	178.542	0.0011	683.428	0.00113	673.417	0.001	2577.72	0.000664562
119.227	0.35471	455.904	0.03039	84.604	0.31422	323.426	0.02525	134.85	0.31422	390.388	0.04666	102.094	0.35474	452.978	0.02525		682.229	0.00311	2611.45	0.0018	205.64	0.00715	786.742	0.00269	178.921	0.0014	684.879	0.00113	674.847	0.0005	2583.2	0.000664562
119.48	0.33766	456.87	0.0302	84.7833	0.3032	324.111	0.02512	135.136	0.3032	391.215	0.0464	102.31	0.40449	453.938	0.02512		683.674	0.000444444	2616.99	0.0018	206.075	0.00414	788.409	0.00269	179.3	0.0005	686.33	0.00113	676.276	0.0004	2588.67	0.000664562
119.732	0.3401	457.836	0.03001	84.9625	0.3032	324.797	0.02498	135.422	0.3032	392.042	0.04614	102.526	0.35474	454.897	0.02498		685.12	0.00178	2622.52	0.0018	206.511	0.00602	790.075	0.00269	179.679	0.001	687.781	0.00113	677.706	0.001	2594.14	0.000664562
119.985	0.32765	458.801	0.02982	85.1418	0.29879	325.482	0.02485	135.708	0.29879	392.869	0.04589	102.743	0.37239	455.857	0.02485		686.565	0.00356	2628.05	0.0018	206.947	0.00376	791.742	0.00269	180.058	0.0017	689.232	0.00113	679.136	0.0008	2599.62	0.000664562
120.238	0.34686	459.767	0.02963	85.321	0.27563	326.167	0.02472	135.993	0.27563	393.696	0.04564	102.959	0.38523	456.817	0.02472		688.01	0.00311	2633.59	0.0018	207.382	0.0079	793.409	0.00269	180.437	0.0014	690.683	0.00113	680.566	0.0005	2605.09	0.000664562
120.49	0.34767	460.733	0.02944	85.5003	0.29217	326.852	0.02459	136.279	0.29217	394.523	0.04538	103.175	0.39567	457.776	0.02459		689.456	0.00222	2639.12	0.0018	207.818	0.00376	795.076	0.00269	180.816	0.0006	692.134	0.00113	681.996	0.0004	2610.56	0.000664562
120.743	0.33604	461.699	0.02925	85.6795	0.29989	327.538	0.02446	136.565	0.29989	395.351	0.04513	103.391	0.35955	458.736	0.02446		690.901	0.00178	2644.65	0.0018	208.254	0.00451	796.743	0.00269	181.195	0.0016	693.585	0.00113	683.425	0.0004	2616.03	0.000664562
120.995	0.33252	462.665	0.02907	85.8588	0.32745	328.223	0.02433	136.85	0.32745	396.178	0.04489	103.608	0.41011	459.696	0.02433		692.347	0.000444444	2650.18	0.0018	208.689	0.0079	798.41	0.00269	181.575	0.0018	695.036	0.00113	684.855	0.0004	2621.51	0.000664562
121.248	0.34524	463.631	0.02889	86.038	0.28886	328.908	0.0242	137.136	0.28886	397.005	0.04464	103.824	0.37961	460.656	0.0242		693.792	0.00222	2655.72	0.0018	209.125	0.00865	800.076	0.00269	181.954	0.001	696.487	0.00113	686.285	0.0007	2626.98	0.000664562
121.501	0.33631	464.597	0.0287	86.2173	0.29327	329.593	0.02407	137.422	0.29327	397.832	0.04439	104.04	0.34912	461.615	0.02407		695.237	0.00178	2661.25	0.0018	209.561	0.00677	801.743	0.00269	182.333	0.0009	697.938	0.00113	687.715	0.0003	2632.45	0.000664562
121.753	0.33793	465.563	0.02852	86.3965	0.26461	330.278	0.02395	137.707	0.26461	398.659	0.04415	104.257	0.33868	462.575	0.02395		696.683	0.000444444	2666.78	0.0018	209.997	0.00677	803.41	0.00269	182.712	0.0018	699.389	0.00113	689.144	0.0009	2637.93	0.000664562
122.006	0.32413	466.529	0.02834	86.5757	0.28445	330.964	0.02382	137.993	0.28445	399.486	0.04391	104.473	0.35714	463.535	0.02382		698.128	0.00222	2672.31	0.0018	210.432	0.0064	805.077	0.00269	183.091	0.0009	700.84	0.00113	690.574	0.0008	2643.4	0.000664562
122.258	0.32278	467.495	0.02817	86.755	0.26792	331.649	0.0237	138.279	0.26792	400.313	0.04367	104.689	0.39085	464.494	0.0237		699.574	0.00133	2677.85	0.0018	210.868	0.00226	806.744	0.00269	183.47	0.0011	702.291	0.00113	692.004	0.0004	2648.87	0.000664562
122.511	0.32792	468.46	0.02799	86.9342	0.28445	332.334	0.02358	138.565	0.28445	401.14	0.04343	104.906	0.35313	465.454	0.02358		701.019	0.000888889	2683.38	0.0018	211.304	0.00828	808.411	0.00269	183.849	0.0011	703.742	0.00113	693.434	0.0005	2654.34	0.000664562
122.764	0.34686	469.426	0.02781	87.1135	0.31533	333.019	0.02346	138.85	0.31533	401.967	0.04319	105.122	0.34751	466.414	0.02346		702.464	0.00311	2688.91	0.0018	211.739	0.00527	810.077	0.00269	184.228	0.001	705.193	0.00113	694.863	0.0005	2659.82	0.000664562
123.016	0.3171	470.392	0.02764	87.2927	0.26681	333.705	0.02334	139.136	0.26681	402.794	0.04295	105.338	0.36758	467.373	0.02334		703.91	0.000888889	2694.45	0.0018	212.175	0.00527	811.744	0.00269	184.607	0.0015	706.644	0.00113	696.293	0.0003	2665.29	0.000664562
123.269	0.329	471.358	0.02746	87.472	0.28225	334.39	0.02322	139.422	0.28225	403.621	0.04272	105.554	0.3764	468.333	0.02322		705.355	0.00222	2699.98	0.0018	212.611	0.00451	813.411	0.00269	184.986	0.0009	708.095	0.00113	697.723	0.0008	2670.76	0.000664562
123.521	0.34253	472.324	0.02729	87.6512	0.26792	335.075	0.0231	139.707	0.26792	404.449	0.04249	105.771	0.36356	469.293	0.0231		706.801	0.000888889	2705.51	0.0018	213.046	0.00339	815.078	0.00269	185.365	0.0008	709.546	0.00113	699.153	0.0006	2676.24	0.000664562
123.774	0.34226	473.29	0.02712	87.8305	0.29768	335.76	0.02298	139.993	0.29768	405.276	0.04225	105.987	0.30337	470.252	0.02298		708.246	0.000888889	2711.04	0.0018	213.482	0.00527	816.745	0.00269	185.744	0.0008	710.997	0.00113	700.582	0.0004	2681.71	0.000664562
124.027	0.32062	474.256	0.02695	88.0097	0.27894	336.446	0.02286	140.279	0.27894	406.103	0.04202	106.203	0.32343	471.212	0.02286		709.691	0.000888889	2716.58	0.0018	213.918	0.00414	818.412	0.00269	186.123	0.0008	712.448	0.00113	702.012	0.0003	2687.18	0.000664562
124.279	0.32468	475.222	0.02678	88.189	0.24917	337.131	0.02275	140.564	0.24917	406.93	0.04179	106.42	0.35714	472.172	0.02275		711.137	0.000888889	2722.11	0.0018	214.353	0.0064	820.078	0.00269	186.502	0.001	713.899	0.00113	703.442	0.0005	2692.65	0.000664562
124.532	0.31872	476.188	0.02662	88.3682	0.28666	337.816	0.02263	140.85	0.28666	407.757	0.04157	106.636	0.33467	473.132	0.02263		712.582	0.000444444	2727.64	0.0018	214.789	0.00677	821.745	0.00269	186.882	0.0012	715.35	0.00113	704.872	0.0009	2698.13	0.000664562
124.784	0.33009	477.154	0.02645	88.5474	0.28335	338.501	0.02252	141.136	0.28335	408.584	0.04134	106.852	0.37801	474.091	0.02252		714.028	0.00133	2733.17	0.0018	215.225	0.00489	823.412	0.00269	187.261	0.0016	716.801	0.00113	706.301	0.0002	2703.6	0.000664562
125.037	0.31494	478.119	0.02629	88.7267	0.3065	339.186	0.02241	141.422	0.3065	409.411	0.04111	107.069	0.40128	475.051	0.02241		715.473	0.004	2738.71	0.0018	215.66	0.00301	825.079	0.00269	187.64	0.0014	718.252	0.00113	707.731	0.0005	2709.07	0.000664562
125.29	0.32305	479.085	0.02612	88.9059	0.27894	339.872	0.02229	141.707	0.27894	410.238	0.04089	107.285	0.35634	476.011	0.02229		716.918	0.00311	2744.24	0.0018	216.096	0.00527	826.746	0.00269	188.019	0.0017	719.703	0.00113	709.161	0.0009	2714.55	0.000664562
125.542	0.3355	480.051	0.02596	89.0852	0.2613	340.557	0.02218	141.993	0.2613	411.065	0.04067	107.501	0.35714	476.97	0.02218		718.364	0.00222	2749.77	0.0018	216.532	0.00489	828.412	0.00269	188.398	0.0011	721.154	0.00113	710.591	0.0005	2720.02	0.000664562
125.795	0.32332	481.017	0.0258	89.2644	0.27233	341.242	0.02207	142.279	0.27233	411.892	0.04045	107.717	0.32905	477.93	0.02207		719.809	0.000888889	2755.31	0.0018	216.967	0.00602	830.079	0.00269	188.777	0.001	722.605	0.00113	712.02	0.0003	2725.49	0.000664562
126.047	0.31331	481.983	0.02564	89.4437	0.28556	341.927	0.02196	142.564	0.28556	412.719	0.04023	107.934	0.32103	478.89	0.02196		721.255	0.00133	2760.84	0.0018	217.403	0.00677	831.746	0.00269	189.156	0.0012	724.056	0.00113	713.45	0.0009	2730.96	0.000664562
126.3	0.31845	482.949	0.02548	89.6229	0.29217	342.613	0.02185	142.85	0.29217	413.547	0.04001	108.15	0.34831	479.849	0.02185		722.7	0.000888889	2766.37	0.0018	217.839	0.00602	833.413	0.00269	189.535	0.001	725.507	0.00113	714.88	0.0001	2736.44	0.000664562
126.553	0.32711	483.915	0.02532	89.8022	0.3032	343.298	0.02175	143.136	0.3032	414.374	0.03979	108.366	0.3756	480.809	0.02175		724.145	0.00444	2771.9	0.0018	218.274	0.00188	835.08	0.00269	189.914	0.0009	726.958	0.00113	716.31	0.0006	2741.91	0.000664562
126.805	0.3171	484.881	0.02516	89.9814	0.29327	343.983	0.02164	143.421	0.29327	415.201	0.03958	108.583	0.33146	481.769	0.02164		725.591	0.00133	2777.44	0.0018	218.71	0.00564	836.747	0.00269	190.293	0.0016	728.409	0.00113	717.74	0.0002	2747.38	0.000664562
127.058	0.29437	485.847	0.02501	90.1607	0.24807	344.668	0.02153	143.707	0.24807	416.028	0.03936	108.799	0.35072	482.729	0.02153		727.036	0.00133	2782.97	0.0018	219.146	0.00527	838.413	0.00269	190.672	0.001	729.86	0.00113	719.169	0.0005	2752.86	0.000664562
127.31	0.32278	486.813	0.02485	90.3399	0.28225	345.353	0.02143	143.993	0.28225	416.855	0.03915	109.015	0.34831	483.688	0.02143		728.482	0.000888889	2788.5	0.0018	219.581	0.00564	840.08	0.00269	191.051	0.0009	731.311	0.00113	720.599	0.0003	2758.33	0.000664562
127.563	0.31439	487.778	0.0247	90.5191	0.27122	346.039	0.02133	144.279	0.27122	417.682	0.03894	109.231	0.34671	484.648	0.02133		729.927	0.00133	2794.03	0.0018	220.017	0.00602	841.747	0.00269	191.43	0.0008	732.762	0.00113	722.029	0.0007	2763.8	0.000664562
127.816	0.29356	488.744	0.02455	90.6984	0.26351	346.724	0.02122	144.564	0.26351	418.509	0.03873	109.448	0.3764	485.608	0.02122		731.372	0.00222	2799.57	0.0018	220.453	0.00564	843.414	0.00269	191.809	0.0008	734.213	0.00113	723.459	0.0009	2769.27	0.000664562
128.068	0.32359	489.71	0.0244	90.8776	0.25138	347.409	0.02112	144.85	0.25138	419.336	0.03852	109.664	0.36597	486.567	0.02112		732.818	0.00133	2805.1	0.0018	220.888	0.00677	845.081	0.00269	192.188	0.001	735.664	0.00113	724.888	0.0006	2774.75	0.000664562
128.321	0.32278	490.676	0.02425	91.0569	0.29327	348.094	0.02102	145.136	0.29327	420.163	0.03831	109.88	0.374	487.527	0.02102		734.263	0.00178	2810.63	0.0018	221.324	0.00527	846.748	0.00269	192.568	0.0007	737.115	0.00113	726.318	0.0005	2780.22	0.000664562
128.573	0.31385	491.642	0.0241	91.2361	0.25689	348.78	0.02092	145.421	0.25689	420.99	0.03811	110.097	0.3748	488.487	0.02092		735.709	0.00178	2816.17	0.0018	221.76	0.00527	848.414	0.00269	192.947	0.0011	738.566	0.00113	727.748	0.001	2785.69	0.000664562
128.826	0.31034	492.608	0.02395	91.4154	0.26571	349.465	0.02082	145.707	0.26571	421.817	0.0379	110.313	0.34831	489.446	0.02082		737.154	0.000888889	2821.7	0.0018	222.195	0.00865	850.081	0.00269	193.326	0.001	740.017	0.00113	729.178	0.0006	2791.17	0.000664562
129.079	0.32413	493.574	0.0238	91.5946	0.24256	350.15	0.02072	145.993	0.24256	422.645	0.0377	110.529	0.35152	490.406	0.02072		738.599	0.000888889	2827.23	0.0018	222.631	0.00752	851.748	0.00269	193.705	0.0014	741.469	0.00113	730.607	0.0004	2796.64	0.000664562
129.331	0.31142	494.54	0.02366	91.7739	0.27122	350.835	0.02062	146.278	0.27122	423.472	0.03749	110.746	0.38604	491.366	0.02062		740.045	0.00178	2832.76	0.0018	223.067	0.00451	853.415	0.00269	194.084	0.0009	742.92	0.00113	732.037	0.0007	2802.11	0.000664562
129.584	0.3125	495.506	0.02351	91.9531	0.28225	351.52	0.02052	146.564	0.28225	424.299	0.03729	110.962	0.35474	492.326	0.02052		741.49	0.000888889	2838.3	0.0018	223.503	0.00414	855.082	0.00269	194.463	0.0007	744.371	0.00113	733.467	0.0005	2807.58	0.000664562
129.836	0.30871	496.472	0.02337	92.1324	0.27012	352.206	0.02043	146.85	0.27012	425.126	0.03709	111.178	0.35714	493.285	0.02043		742.936	0.000888889	2843.83	0.0018	223.938	0.00489	856.749	0.00269	194.842	0.0009	745.822	0.00113	734.897	0.0006	2813.06	0.000664562
130.089	0.30601	497.437	0.02322	92.3116	0.24587	352.891	0.02033	147.136	0.24587	425.953	0.03689	111.394	0.37961	494.245	0.02033		744.381	0.00267	2849.36	0.0018	224.374	0.00414	858.415	0.00269	195.221	0.0008	747.273	0.00113	736.326	0.0007	2818.53	0.000664562
130.342	0.32549	498.403	0.02308	92.4908	0.27784	353.576	0.02024	147.421	0.27784	426.78	0.0367	111.611	0.34992	495.205	0.02024		745.826	0.00267	2854.9	0.0018	224.81	0.00602	860.082	0.00269	195.6	0.0009	748.724	0.00113	737.756	0.0002	2824	0.000664562
130.594	0.31466	499.369	0.02294	92.6701	0.2624	354.261	0.02014	147.707	0.2624	427.607	0.0365	111.827	0.36677	496.164	0.02014		747.272	0.000888889	2860.43	0.0018	225.245	0.0064	861.749	0.00269	195.979	0.0014	750.175	0.00113	739.186	0.0006	2829.48	0.000664562
130.847	0.30168	500.335	0.0228	92.8493	0.27122	354.947	0.02005	147.993	0.27122	428.434	0.03631	112.043	0.34029	497.124	0.02005		748.717	0.000444444	2865.96	0.0018	225.681	0.00451	863.416	0.00269	196.358	0.0012	751.626	0.00113	740.616	0.0004	2834.95	0.000664562
131.099	0.30763	501.301	0.02266	93.0286	0.27122	355.632	0.01995	148.278	0.27122	429.261	0.03611	112.26	0.33226	498.084	0.01995		750.163	0.000888889	2871.49	0.0018	226.117	0.00376	865.083	0.00269	196.737	0.0015	753.077	0.00113	742.045	0.0002	2840.42	0.000664562
131.352	0.30005	502.267	0.02252	93.2078	0.27343	356.317	0.01986	148.564	0.27343	430.088	0.03592	112.476	0.34751	499.043	0.01986		751.608	0.000444444	2877.03	0.0018	226.552	0.00414	866.749	0.00269	197.116	0.0012	754.528	0.00113	743.475	0.0008	2845.9	0.000664562
131.605	0.30817	503.233	0.02239	93.3871	0.24697	357.002	0.01977	148.85	0.24697	430.916	0.03573	112.692	0.33547	500.003	0.01977		753.053	0.00133	2882.56	0.0018	226.988	0.00414	868.416	0.00269	197.495	0.0012	755.979	0.00113	744.905	0.0009	2851.37	0.000664562
131.857	0.31602	504.199	0.02225	93.5663	0.23484	357.687	0.01968	149.135	0.23484	431.743	0.03554	112.909	0.35634	500.963	0.01968		754.499	0.00222	2888.09	0.0018	227.424	0.00414	870.083	0.00269	197.875	0.0011	757.43	0.00113	746.335	0.0002	2856.84	0.000664562
132.11	0.31602	505.165	0.02212	93.7456	0.23705	358.373	0.01959	149.421	0.23705	432.57	0.03535	113.125	0.34029	501.923	0.01959		755.944	0.00222	2893.62	0.0018	227.859	0.00451	871.75	0.00269	198.254	0.0003	758.881	0.00113	747.764	0.0008	2862.31	0.000664562
132.362	0.31061	506.13	0.02198	93.9248	0.25689	359.058	0.0195	149.707	0.25689	433.397	0.03516	113.341	0.35152	502.882	0.0195		757.39	0.00267	2899.16	0.0018	228.295	0.00451	873.417	0.00269	198.633	0.0017	760.332	0.00113	749.194	0.0012	2867.79	0.000664562
132.615	0.31385	507.096	0.02185	94.1041	0.25799	359.743	0.01941	149.993	0.25799	434.224	0.03497	113.558	0.31862	503.842	0.01941		758.835	0.00133	2904.69	0.0018	228.731	0.00339	875.084	0.00269	199.012	0.0017	761.783	0.00113	750.624	0.0005	2873.26	0.000664562
132.868	0.31006	508.062	0.02172	94.2833	0.27894	360.428	0.01933	150.278	0.27894	435.051	0.03479	113.774	0.35714	504.802	0.01933		760.28	0.00267	2910.22	0.0018	229.166	0.00489	876.75	0.00269	199.391	0.0012	763.234	0.00113	752.054	0.0002	2878.73	0.000664562
133.12	0.32549	509.028	0.02159	94.4626	0.23153	361.114	0.01924	150.564	0.23153	435.878	0.0346	113.99	0.35474	505.761	0.01924		761.726	0.00133	2915.76	0.0018	229.602	0.00301	878.417	0.00269	199.77	0.0012	764.685	0.00113	753.484	0.0003	2884.21	0.000664562
133.373	0.31006	509.994	0.02146	94.6418	0.24366	361.799	0.01915	150.85	0.24366	436.705	0.03442	114.206	0.3764	506.721	0.01915		763.171	0.00444	2921.29	0.0018	230.038	0.00527	880.084	0.00269	200.149	0.0007	766.136	0.00113	754.913	0.0009	2889.68	0.000664562
133.625	0.30384	510.96	0.02133	94.821	0.26681	362.484	0.01907	151.135	0.26681	437.532	0.03424	114.423	0.33708	507.681	0.01907		764.617	0.00133	2926.82	0.0018	230.473	0.00564	881.751	0.00269	200.528	0.001	767.587	0.00113	756.343	0.0007	2895.15	0.000664562
133.878	0.30492	511.926	0.0212	95.0003	0.28004	363.169	0.01898	151.421	0.28004	438.359	0.03406	114.639	0.33146	508.64	0.01898		766.062	0.00178	2932.35	0.0018	230.909	0.00301	883.418	0.00269	200.907	0.001	769.038	0.00113	757.773	0.0003	2900.62	0.000664562
134.131	0.3171	512.892	0.02107	95.1795	0.24146	363.855	0.0189	151.707	0.24146	439.186	0.03388	114.855	0.32665	509.6	0.0189		767.507	0.00178	2937.89	0.0018	231.345	0.00339	885.085	0.00269	201.286	0.0012	770.489	0.00113	759.203	0.0008	2906.1	0.000664562
134.383	0.30736	513.858	0.02094	95.3588	0.25028	364.54	0.01881	151.992	0.25028	440.014	0.0337	115.072	0.31541	510.56	0.01881		768.953	0.00489	2943.42	0.0018	231.78	0.00602	886.751	0.00269	201.665	0.0007	771.94	0.00113	760.632	0.0004	2911.57	0.000664562
134.636	0.28977	514.824	0.02082	95.538	0.24587	365.225	0.01873	152.278	0.24587	440.841	0.03352	115.288	0.31701	511.52	0.01873		770.398	0.00311	2948.95	0.0018	232.216	0.00527	888.418	0.00269	202.044	0.0006	773.391	0.00113	762.062	0.0007	2917.04	0.000664562
134.888	0.29816	515.789	0.02069	95.7173	0.25138	365.91	0.01865	152.564	0.25138	441.668	0.03334	115.504	0.33949	512.479	0.01865		771.844	0.00133	2954.48	0.0018	232.652	0.00414	890.085	0.00269	202.423	0.0017	774.842	0.00113	763.492	0.0006	2922.52	0.000664562
135.141	0.30709	516.755	0.02057	95.8965	0.25579	366.595	0.01857	152.85	0.25579	442.495	0.03317	115.721	0.3451	513.439	0.01857		773.289	0.000888889	2960.02	0.0018	233.087	0.00451	891.752	0.00269	202.802	0.0015	776.293	0.00113	764.922	0.0012	2927.99	0.000664562
135.394	0.30303	517.721	0.02045	96.0758	0.24807	367.281	0.01849	153.135	0.24807	443.322	0.03299	115.937	0.31942	514.399	0.01849		774.734	0.000888889	2965.55	0.0018	233.523	0.00451	893.419	0.00269	203.182	0.001	777.744	0.00113	766.351	0.0002	2933.46	0.000664562
135.646	0.30357	518.687	0.02033	96.255	0.23594	367.966	0.01841	153.421	0.23594	444.149	0.03282	116.153	0.32103	515.358	0.01841		776.18	0.00267	2971.08	0.0018	233.959	0.00564	895.086	0.00269	203.561	0.0008	779.195	0.00113	767.781	0.0005	2938.93	0.000664562
135.899	0.3125	519.653	0.0202	96.4343	0.25689	368.651	0.01833	153.707	0.25689	444.976	0.03265	116.369	0.31059	516.318	0.01833		777.625	0.000444444	2976.62	0.0018	234.394	0.00376	896.752	0.00269	203.94	0.001	780.646	0.00113	769.211	0.0007	2944.41	0.000664562
136.151	0.28977	520.619	0.02008	96.6135	0.24697	369.336	0.01825	153.992	0.24697	445.803	0.03247	116.586	0.33788	517.278	0.01825		779.071	0.00178	2982.15	0.0018	234.83	0.00527	898.419	0.00269	204.319	0.0014	782.097	0.00113	770.641	0.0008	2949.88	0.000664562
136.404	0.31223	521.585	0.01996	96.7927	0.2613	370.022	0.01817	154.278	0.2613	446.63	0.0323	116.802	0.31541	518.237	0.01817		780.516	0.00311	2987.68	0.0018	235.266	0.00339	900.086	0.00269	204.698	0.0013	783.548	0.00113	772.07	0.0009	2955.35	0.000664562
136.657	0.27597	522.551	0.01985	96.972	0.24917	370.707	0.01809	154.564	0.24917	447.457	0.03214	117.018	0.33628	519.197	0.01809		781.961	0.00178	2993.21	0.0018	235.701	0.00301	901.753	0.00269	205.077	0.0011	784.999	0.00113	773.5	0.0006	2960.83	0.000664562
136.909	0.30763	523.517	0.01973	97.1512	0.25248	371.392	0.01801	154.849	0.25248	448.284	0.03197	117.235	0.34029	520.157	0.01801		783.407	0.00222	2998.75	0.0018	236.137	0.00451	903.42	0.00269	205.456	0.0008	786.45	0.00113	774.93	0.0006	2966.3	0.000664562
137.162	0.2757	524.483	0.01961	97.3305	0.24146	372.077	0.01794	155.135	0.24146	449.112	0.0318	117.451	0.30498	521.117	0.01794		784.852	0.00133	3004.28	0.0018	236.573	0.00489	905.086	0.00269	205.835	0.0007	787.901	0.00113	776.36	0.0007	2971.77	0.000664562
137.414	0.30005	525.448	0.01949	97.5097	0.2591	372.762	0.01786	155.421	0.2591	449.939	0.03163	117.667	0.3451	522.076	0.01786		786.298	0.00133	3009.81	0.0018	237.009	0.00527	906.753	0.00269	206.214	0.0007	789.352	0.00113	777.789	0.0009	2977.24	0.000664562
137.667	0.31872	526.414	0.01938	97.689	0.24587	373.448	0.01779	155.707	0.24587	450.766	0.03147	117.883	0.31541	523.036	0.01779		787.743	0.00267	3015.34	0.0018	237.444	0.00527	908.42	0.00269	206.593	0.0008	790.803	0.00113	779.219	0.0005	2982.72	0.000664562
137.92	0.27489	527.38	0.01926	97.8682	0.23484	374.133	0.01771	155.992	0.23484	451.593	0.0313	118.1	0.33547	523.996	0.01771		789.188	0.00267	3020.88	0.0018	237.88	0.00451	910.087	0.00269	206.972	0.0009	792.254	0.00113	780.649	0.0009	2988.19	0.000664562
138.172	0.29924	528.346	0.01915	98.0475	0.28115	374.818	0.01764	156.278	0.28115	452.42	0.03114	118.316	0.32745	524.955	0.01764		790.634	0.00222	3026.41	0.0018	238.316	0.00941	911.754	0.00269	207.351	0.0009	793.705	0.00113	782.079	0.0006	2993.66	0.000664562
138.425	0.28815	529.312	0.01904	98.2267	0.22161	375.503	0.01757	156.564	0.22161	453.247	0.03098	118.532	0.33949	525.915	0.01757		792.079	0	3031.94	0.0018	238.751	0.00414	913.421	0.00269	207.73	0.0011	795.156	0.00113	783.508	0.0007	2999.14	0.000664562
138.677	0.28734	530.278	0.01893	98.406	0.24476	376.189	0.01749	156.849	0.24476	454.074	0.03082	118.749	0.34912	526.875	0.01749		793.525	0.00311	3037.48	0.0018	239.187	0.00263	915.087	0.00269	208.109	0.001	796.607	0.00113	784.938	0.0004	3004.61	0.000664562
138.93	0.28544	531.244	0.01881	98.5852	0.24917	376.874	0.01742	157.135	0.24917	454.901	0.03066	118.965	0.33066	527.834	0.01742		794.97	0.00133	3043.01	0.0018	239.623	0.00564	916.754	0.00269	208.488	0.0008	798.058	0.00113	786.368	0.001	3010.08	0.000664562
139.183	0.30438	532.21	0.0187	98.7645	0.25248	377.559	0.01735	157.421	0.25248	455.728	0.0305	119.181	0.30738	528.794	0.01735		796.415	0.00311	3048.54	0.0018	240.058	0.00564	918.421	0.00269	208.868	0.0008	799.509	0.00113	787.798	0.0008	3015.55	0.000664562
139.435	0.28571	533.176	0.01859	98.9437	0.25469	378.244	0.01728	157.706	0.25469	456.555	0.03034	119.398	0.31942	529.754	0.01728		797.861	0.00178	3054.07	0.0018	240.494	0.00715	920.088	0.00269	209.247	0.0012	800.96	0.00113	789.228	0.0009	3021.03	0.000664562
139.688	0.30087	534.142	0.01849	99.123	0.24917	378.929	0.01721	157.992	0.24917	457.382	0.03018	119.614	0.34109	530.714	0.01721		799.306	0.000888889	3059.61	0.0018	240.93	0.00263	921.755	0.00269	209.626	0.0014	802.411	0.00113	790.657	0.0007	3026.5	0.000664562
139.94	0.28977	535.107	0.01838	99.3022	0.23815	379.615	0.01714	158.278	0.23815	458.21	0.03003	119.83	0.3435	531.673	0.01714		800.752	0.00178	3065.14	0.0018	241.365	0.00414	923.422	0.00269	210.005	0.0006	803.862	0.00113	792.087	0.0006	3031.97	0.000664562
140.193	0.28734	536.073	0.01827	99.4814	0.24476	380.3	0.01707	158.564	0.24476	459.037	0.02987	120.046	0.33467	532.633	0.01707		802.197	0.004	3070.67	0.0018	241.801	0.0064	925.088	0.00269	210.384	0.0018	805.313	0.00113	793.517	0.0003	3037.45	0.000664562
140.446	0.28653	537.039	0.01816	99.6607	0.29768	380.985	0.017	158.849	0.29768	459.864	0.02972	120.263	0.31621	533.593	0.017		803.642	0.000888889	3076.2	0.0018	242.237	0.00339	926.755	0.00269	210.763	0.0009	806.764	0.00113	794.947	0.001	3042.92	0.000664562
140.698	0.28869	538.005	0.01806	99.8399	0.23705	381.67	0.01693	159.135	0.23705	460.691	0.02956	120.479	0.30899	534.552	0.01693		805.088	0.00267	3081.74	0.0018	242.672	0.00451	928.422	0.00269	211.142	0.0014	808.215	0.00113	796.376	0.0006	3048.39	0.000664562
140.951	0.26813	538.971	0.01795	100.019	0.27122	382.356	0.01687	159.421	0.27122	461.518	0.02941	120.695	0.30979	535.512	0.01687		806.533	0.000888889	3087.27	0.0018	243.108	0.00489	930.089	0.00269	211.521	0.0019	809.666	0.00113	797.806	0.0003	3053.86	0.000664562
141.203	0.29058	539.937	0.01785	100.198	0.2172	383.041	0.0168	159.706	0.2172	462.345	0.02926	120.912	0.30658	536.472	0.0168		807.979	0.00133	3092.8	0.0018	243.544	0.00451	931.756	0.00269	211.9	0.0014	811.117	0.00113	799.236	0.0006	3059.34	0.000664562
141.456	0.29573	540.903	0.01774	100.378	0.22602	383.726	0.01673	159.992	0.22602	463.172	0.02911	121.128	0.31541	537.431	0.01673		809.424	0.004	3098.34	0.0018	243.979	0.00376	933.423	0.00269	212.279	0.0009	812.568	0.00113	800.666	0.0004	3064.81	0.000664562
141.709	0.28842	541.869	0.01764	100.557	0.24146	384.411	0.01667	160.278	0.24146	463.999	0.02896	121.344	0.31541	538.391	0.01667		810.869	0.00222	3103.87	0.0018	244.415	0.00414	935.089	0.00269	212.658	0.001	814.019	0.00113	802.095	0.0007	3070.28	0.000664562
141.961	0.29978	542.835	0.01754	100.736	0.23925	385.096	0.0166	160.563	0.23925	464.826	0.02881	121.561	0.33628	539.351	0.0166		812.315	0.00222	3109.4	0.0018	244.851	0.00376	936.756	0.00269	213.037	0.0011	815.47	0.00113	803.525	0.0012	3075.76	0.000664562
142.214	0.28788	543.801	0.01744	100.915	0.25469	385.782	0.01654	160.849	0.25469	465.653	0.02866	121.777	0.33467	540.311	0.01654		813.76	0.00178	3114.93	0.0018	245.286	0.00451	938.423	0.00269	213.416	0.001	816.921	0.00113	804.955	0.0009	3081.23	0.000664562
142.466	0.27976	544.766	0.01734	101.095	0.26351	386.467	0.01647	161.135	0.26351	466.481	0.02852	121.993	0.31701	541.27	0.01647		815.206	0.000888889	3120.47	0.0018	245.722	0.00451	940.09	0.00269	213.795	0.0003	818.372	0.00113	806.385	0.0011	3086.7	0.000664562
142.719	0.28111	545.732	0.01724	101.274	0.25358	387.152	0.01641	161.421	0.25358	467.308	0.02837	122.21	0.30658	542.23	0.01641		816.651	0.00267	3126	0.0018	246.158	0.00489	941.757	0.00269	214.175	0.0014	819.823	0.00113	807.814	0.0005	3092.17	0.000664562
142.972	0.27219	546.698	0.01714	101.453	0.23484	387.837	0.01634	161.706	0.23484	468.135	0.02823	122.426	0.29213	543.19	0.01634		818.096	0.000888889	3131.53	0.0018	246.593	0.00489	943.423	0.00269	214.554	0.0008	821.274	0.00113	809.244	0.0007	3097.65	0.000664562
143.224	0.28517	547.664	0.01704	101.632	0.22712	388.523	0.01628	161.992	0.22712	468.962	0.02808	122.642	0.31621	544.149	0.01628		819.542	0.000444444	3137.06	0.0018	247.029	0.00451	945.09	0.00269	214.933	0.0013	822.725	0.00113	810.674	0.0002	3103.12	0.000664562
143.477	0.28409	548.63	0.01694	101.812	0.2161	389.208	0.01622	162.278	0.2161	469.789	0.02794	122.858	0.33868	545.109	0.01622		820.987	0.00267	3142.6	0.0018	247.465	0.00414	946.757	0.00269	215.312	0.001	824.176	0.00113	812.104	0.0003	3108.59	0.000664562
143.729	0.29085	549.596	0.01684	101.991	0.25028	389.893	0.01616	162.563	0.25028	470.616	0.0278	123.075	0.31621	546.069	0.01616		822.433	0.00267	3148.13	0.0018	247.9	0.00451	948.424	0.00269	215.691	0.0018	825.627	0.00113	813.533	0.0003	3114.07	0.000664562
143.982	0.2914	550.562	0.01675	102.17	0.24256	390.578	0.0161	162.849	0.24256	471.443	0.02766	123.291	0.32022	547.028	0.0161		823.878	0.00311	3153.66	0.0018	248.336	0.00451	950.091	0.00269	216.07	0.001	827.078	0.00113	814.963	0.0005	3119.54	0.000664562
144.235	0.28869	551.528	0.01665	102.349	0.22492	391.264	0.01604	163.135	0.22492	472.27	0.02752	123.507	0.30899	547.988	0.01604		825.323	0.004	3159.2	0.0018	248.772	0.00376	951.758	0.00269	216.449	0.0012	828.529	0.00113	816.393	0.0008	3125.01	0.000664562
144.487	0.2619	552.494	0.01656	102.529	0.25469	391.949	0.01597	163.42	0.25469	473.097	0.02738	123.724	0.30899	548.948	0.01597		826.769	0.00178	3164.73	0.0018	249.207	0.00489	953.424	0.00269	216.828	0.0011	829.98	0.00113	817.823	0.0006	3130.48	0.000664562
144.74	0.26569	553.46	0.01646	102.708	0.25358	392.634	0.01592	163.706	0.25358	473.924	0.02724	123.94	0.30417	549.908	0.01592		828.214	0.000444444	3170.26	0.0018	249.643	0.00602	955.091	0.00269	217.207	0.0013	831.431	0.00113	819.252	0.0005	3135.96	0.000664562
144.992	0.29762	554.425	0.01637	102.887	0.24587	393.319	0.01586	163.992	0.24587	474.751	0.0271	124.156	0.31059	550.867	0.01586		829.66	0.00133	3175.79	0.0018	250.079	0.00527	956.758	0.00269	217.586	0.0013	832.882	0.00113	820.682	0.0003	3141.43	0.000664562
145.245	0.27489	555.391	0.01627	103.066	0.22492	394.004	0.0158	164.278	0.22492	475.579	0.02696	124.373	0.29936	551.827	0.0158		831.105	0.00178	3181.33	0.0018	250.515	0.00489	958.425	0.00269	217.965	0.001	834.333	0.00113	822.112	0.0007	3146.9	0.000664562
145.498	0.28274	556.357	0.01618	103.246	0.27563	394.69	0.01574	164.563	0.27563	476.406	0.02683	124.589	0.3114	552.787	0.01574		832.55	0.00222	3186.86	0.0018	250.95	0.00376	960.092	0.00269	218.344	0.0011	835.784	0.00113	823.542	0.0006	3152.38	0.000664562
145.75	0.27733	557.323	0.01609	103.425	0.23705	395.375	0.01568	164.849	0.23705	477.233	0.02669	124.805	0.30337	553.746	0.01568		833.996	0.000888889	3192.39	0.0018	251.386	0.00564	961.759	0.00269	218.723	0.0011	837.235	0.00113	824.972	0.0004	3157.85	0.000664562
146.003	0.28193	558.289	0.016	103.604	0.24807	396.06	0.01562	165.135	0.24807	478.06	0.02656	125.021	0.30899	554.706	0.01562		835.441	0.00133	3197.93	0.0018	251.822	0.0079	963.425	0.00269	219.102	0.0009	838.686	0.00113	826.401	0.0003	3163.32	0.000664562
146.255	0.27624	559.255	0.01591	103.783	0.2172	396.745	0.01557	165.42	0.2172	478.887	0.02642	125.238	0.32584	555.666	0.01557		836.887	0.00311	3203.46	0.0018	252.257	0.00451	965.092	0.00269	219.482	0.0007	840.138	0.00113	827.831	0.0006	3168.79	0.000664562
146.508	0.28301	560.221	0.01582	103.963	0.24146	397.431	0.01551	165.706	0.24146	479.714	0.02629	125.454	0.29775	556.625	0.01551		838.332	0.00267	3208.99	0.0018	252.693	0.00301	966.759	0.00269	219.861	0.0006	841.589	0.00113	829.261	0.0008	3174.27	0.000664562
146.761	0.28328	561.187	0.01573	104.142	0.24587	398.116	0.01545	165.992	0.24587	480.541	0.02616	125.67	0.29936	557.585	0.01545		839.777	0.000888889	3214.52	0.0018	253.129	0.00414	968.426	0.00269	220.24	0.0013	843.04	0.00113	830.691	0.0006	3179.74	0.000664562
147.013	0.28517	562.153	0.01564	104.321	0.23815	398.801	0.0154	166.277	0.23815	481.368	0.02603	125.887	0.31621	558.545	0.0154		841.223	0	3220.06	0.0018	253.564	0.00564	970.093	0.00269	220.619	0.0013	844.491	0.00113	832.12	0.001	3185.21	0.000664562
147.266	0.26326	563.118	0.01555	104.5	0.21169	399.486	0.01534	166.563	0.21169	482.195	0.02589	126.103	0.30177	559.505	0.01534		842.668	0.000444444	3225.59	0.0018	254	0.00564	971.759	0.00269	220.998	0.0005	845.942	0.00113	833.55	0.0006	3190.69	0.000664562
147.518	0.28382	564.084	0.01547	104.68	0.24807	400.171	0.01529	166.849	0.24807	483.022	0.02576	126.319	0.31782	560.464	0.01529		844.114	0.00133	3231.12	0.0018	254.436	0.00339	973.426	0.00269	221.377	0.0013	847.393	0.00113	834.98	0.0007	3196.16	0.000664562
147.771	0.27462	565.05	0.01538	104.859	0.23925	400.857	0.01523	167.135	0.23925	483.849	0.02564	126.535	0.31621	561.424	0.01523		845.559	0.00222	3236.65	0.0018	254.871	0.00451	975.093	0.00269	221.756	0.0005	848.844	0.00113	836.41	0.0002	3201.63	0.000664562
148.024	0.28328	566.016	0.01529	105.038	0.25248	401.542	0.01518	167.42	0.25248	484.677	0.02551	126.752	0.30016	562.384	0.01518		847.004	0.00178	3242.19	0.0018	255.307	0.00301	976.76	0.00269	222.135	0.0015	850.295	0.00113	837.839	0.0004	3207.1	0.000664562
148.276	0.26109	566.982	0.01521	105.217	0.21389	402.227	0.01513	167.706	0.21389	485.504	0.02538	126.968	0.30578	563.343	0.01513		848.45	0.00267	3247.72	0.0018	255.743	0.00301	978.427	0.00269	222.514	0.0009	851.746	0.00113	839.269	0.0005	3212.58	0.000664562
148.529	0.26353	567.948	0.01512	105.397	0.24366	402.912	0.01507	167.992	0.24366	486.331	0.02525	127.184	0.29133	564.303	0.01507		849.895	0.00178	3253.25	0.0018	256.178	0.00339	980.094	0.00269	222.893	0.0007	853.197	0.00113	840.699	0.0004	3218.05	0.000664562
148.781	0.28301	568.914	0.01504	105.576	0.22492	403.598	0.01502	168.277	0.22492	487.158	0.02513	127.401	0.30899	565.263	0.01502		851.341	0.000888889	3258.79	0.0018	256.614	0.00564	981.76	0.00269	223.272	0.0009	854.648	0.00113	842.129	0.0008	3223.52	0.000664562
149.034	0.26894	569.88	0.01495	105.755	0.20728	404.283	0.01497	168.563	0.20728	487.985	0.025	127.617	0.30498	566.222	0.01497		852.786	0.00178	3264.32	0.0018	257.05	0.0079	983.427	0.00269	223.651	0.0012	856.099	0.00113	843.558	0.0008	3229	0.000664562
149.287	0.27787	570.846	0.01487	105.934	0.21169	404.968	0.01492	168.849	0.21169	488.812	0.02488	127.833	0.29213	567.182	0.01492		854.231	0.000888889	3269.85	0.0018	257.485	0.00414	985.094	0.00269	224.03	0.001	857.55	0.00113	844.988	0.0006	3234.47	0.000664562
149.539	0.26326	571.812	0.01479	106.114	0.22271	405.653	0.01487	169.134	0.22271	489.639	0.02476	128.05	0.29053	568.142	0.01487		855.677	0.00222	3275.38	0.0018	257.921	0.00263	986.761	0.00269	224.409	0.001	859.001	0.00113	846.418	0.0006	3239.94	0.000664562
149.792	0.27489	572.777	0.01471	106.293	0.24146	406.338	0.01482	169.42	0.24146	490.466	0.02463	128.266	0.28812	569.101	0.01482		857.122	0.00311	3280.92	0.0018	258.357	0.00301	988.428	0.00269	224.789	0.0009	860.452	0.00113	847.848	0.0005	3245.41	0.000664562
150.044	0.26353	573.743	0.01463	106.472	0.22051	407.024	0.01477	169.706	0.22051	491.293	0.02451	128.482	0.29294	570.061	0.01477		858.568	0.00178	3286.45	0.0018	258.792	0.00527	990.095	0.00269	225.168	0.001	861.903	0.00113	849.277	0.0002	3250.89	0.000664562
150.297	0.26055	574.709	0.01454	106.651	0.25579	407.709	0.01472	169.992	0.25579	492.12	0.02439	128.698	0.28892	571.021	0.01472		860.013	0.00222	3291.98	0.0018	259.228	0.00301	991.761	0.00269	225.547	0.0008	863.354	0.00113	850.707	0.0001	3256.36	0.000664562
150.55	0.25785	575.675	0.01446	106.831	0.22051	408.394	0.01467	170.277	0.22051	492.947	0.02427	128.915	0.29294	571.981	0.01467		861.458	0.00133	3297.51	0.0018	259.664	0.00451	993.428	0.00269	225.926	0.0009	864.805	0.00113	852.137	0.0006	3261.83	0.000664562
150.802	0.27137	576.641	0.01439	107.01	0.21169	409.079	0.01462	170.563	0.21169	493.775	0.02415	129.131	0.29294	572.94	0.01462		862.904	0.00133	3303.05	0.0018	260.099	0.00451	995.095	0.00269	226.305	0.0009	866.256	0.00113	853.567	0.0006	3267.31	0.000664562
151.055	0.26434	577.607	0.01431	107.189	0.24256	409.765	0.01457	170.849	0.24256	494.602	0.02403	129.347	0.31942	573.9	0.01457		864.349	0.00222	3308.58	0.0018	260.535	0.00301	996.762	0.00269	226.684	0.0006	867.707	0.00113	854.996	0.0006	3272.78	0.000664562
151.307	0.25622	578.573	0.01423	107.368	0.25799	410.45	0.01452	171.134	0.25799	495.429	0.02391	129.564	0.3138	574.86	0.01452		865.795	0.00311	3314.11	0.0018	260.971	0.00527	998.429	0.00269	227.063	0.0009	869.158	0.00113	856.426	0.0003	3278.25	0.000664562
151.56	0.26136	579.539	0.01415	107.547	0.22051	411.135	0.01447	171.42	0.22051	496.256	0.0238	129.78	0.30819	575.819	0.01447		867.24	0.00222	3319.65	0.0018	261.406	0.0064	1000.1	0.00269	227.442	0.0006	870.609	0.00113	857.856	0.0005	3283.73	0.000664562
151.813	0.26569	580.505	0.01407	107.727	0.23484	411.82	0.01442	171.706	0.23484	497.083	0.02368	129.996	0.29454	576.779	0.01442		868.685	0.00222	3325.18	0.0018	261.842	0.00602	1001.76	0.00269	227.821	0.0009	872.06	0.00113	859.286	0.0004	3289.2	0.000664562
152.065	0.25893	581.471	0.014	107.906	0.20728	412.505	0.01438	171.991	0.20728	497.91	0.02356	130.213	0.30417	577.739	0.01438		870.131	0.00133	3330.71	0.0018	262.278	0.00489	1003.43	0.00269	228.2	0.001	873.511	0.00113	860.716	0	3294.67	0.000664562
152.318	0.26596	582.436	0.01392	108.085	0.20728	413.191	0.01433	172.277	0.20728	498.737	0.02345	130.429	0.28652	578.698	0.01433		871.576	0.00267	3336.24	0.0018	262.713	0.00376	1005.1	0.00269	228.579	0.0012	874.962	0.00113	862.145	0.0003	3300.14	0.000664562
152.57	0.26407	583.402	0.01384	108.264	0.21058	413.876	0.01428	172.563	0.21058	499.564	0.02333	130.645	0.30096	579.658	0.01428		873.022	0.00267	3341.78	0.0018	263.149	0.00564	1006.76	0.00269	228.958	0.0007	876.413	0.00113	863.575	0.0003	3305.62	0.000664562
152.823	0.24567	584.368	0.01377	108.444	0.20617	414.561	0.01424	172.849	0.20617	500.391	0.02322	130.862	0.29454	580.618	0.01424		874.467	0.00356	3347.31	0.0018	263.585	0.00564	1008.43	0.00269	229.337	0.0007	877.864	0.00113	865.005	0.0002	3311.09	0.000664562
153.076	0.26542	585.334	0.01369	108.623	0.18743	415.246	0.01419	173.134	0.18743	501.218	0.02311	131.078	0.313	581.578	0.01419		875.912	0.00356	3352.84	0.0018	264.021	0.00263	1010.1	0.00269	229.716	0.0008	879.315	0.00113	866.435	0.0008	3316.56	0.000664562
153.328	0.2711	586.3	0.01362	108.802	0.22933	415.932	0.01415	173.42	0.22933	502.046	0.02299	131.294	0.31059	582.537	0.01415		877.358	0.00267	3358.37	0.0018	264.456	0.00376	1011.76	0.00269	230.095	0.0009	880.766	0.00113	867.864	0.0008	3322.04	0.000664562
153.581	0.25649	587.266	0.01355	108.981	0.24476	416.617	0.0141	173.706	0.24476	502.873	0.02288	131.51	0.30016	583.497	0.0141		878.803	0.000444444	3363.91	0.0018	264.892	0.00339	1013.43	0.00269	230.475	0.0008	882.217	0.00113	869.294	0.0004	3327.51	0.000664562
153.833	0.25244	588.232	0.01347	109.161	0.25028	417.302	0.01406	173.991	0.25028	503.7	0.02277	131.727	0.29053	584.457	0.01406		880.249	0.00222	3369.44	0.0018	265.328	0.00339	1015.1	0.00269	230.854	0.0013	883.668	0.00113	870.724	0.0001	3332.98	0.000664562
154.086	0.25271	589.198	0.0134	109.34	0.21279	417.987	0.01401	174.277	0.21279	504.527	0.02266	131.943	0.31059	585.416	0.01401		881.694	0.004	3374.97	0.0018	265.763	0.00376	1016.76	0.00269	231.233	0.0005	885.119	0.00113	872.154	0.0004	3338.45	0.000664562
154.339	0.25731	590.164	0.01333	109.519	0.20507	418.673	0.01397	174.563	0.20507	505.354	0.02255	132.159	0.31059	586.376	0.01397		883.139	0.00178	3380.51	0.0018	266.199	0.00414	1018.43	0.00269	231.612	0.0007	886.57	0.00113	873.583	0.0004	3343.93	0.000664562
154.591	0.26163	591.13	0.01326	109.698	0.2194	419.358	0.01393	174.848	0.2194	506.181	0.02244	132.376	0.28491	587.336	0.01393		884.585	0.000888889	3386.04	0.0018	266.635	0.00715	1020.1	0.00269	231.991	0.0006	888.021	0.00113	875.013	0.0006	3349.4	0.000664562
154.844	0.26299	592.095	0.01319	109.878	0.23705	420.043	0.01388	175.134	0.23705	507.008	0.02233	132.592	0.29775	588.295	0.01388		886.03	0.00133	3391.57	0.0018	267.07	0.00376	1021.76	0.00269	232.37	0.0006	889.472	0.00113	876.443	0.0007	3354.87	0.000664562
155.096	0.24351	593.061	0.01312	110.057	0.23705	420.728	0.01384	175.42	0.23705	507.835	0.02222	132.808	0.27929	589.255	0.01384		887.476	0.00133	3397.1	0.0018	267.506	0.00376	1023.43	0.00269	232.749	0.0009	890.923	0.00113	877.873	0.0004	3360.35	0.000664562
155.349	0.2592	594.027	0.01305	110.236	0.20948	421.413	0.0138	175.706	0.20948	508.662	0.02212	133.024	0.30177	590.215	0.0138		888.921	0.00133	3402.64	0.0018	267.942	0.00414	1025.1	0.00269	233.128	0.0008	892.374	0.00113	879.302	0.0005	3365.82	0.000664562
155.602	0.24946	594.993	0.01298	110.415	0.23925	422.099	0.01376	175.991	0.23925	509.489	0.02201	133.241	0.2809	591.175	0.01376		890.366	0.00133	3408.17	0.0018	268.377	0.00489	1026.76	0.00269	233.507	0.0007	893.825	0.00113	880.732	0.0005	3371.29	0.000664562
155.854	0.26596	595.959	0.01291	110.595	0.23374	422.784	0.01371	176.277	0.23374	510.316	0.02191	133.457	0.2825	592.134	0.01371		891.812	0.00178	3413.7	0.0018	268.813	0.00564	1028.43	0.00269	233.886	0.0014	895.276	0.00113	882.162	0.0004	3376.76	0.000664562
156.107	0.26082	596.925	0.01284	110.774	0.22492	423.469	0.01367	176.563	0.22492	511.144	0.0218	133.673	0.29133	593.094	0.01367		893.257	0.00178	3419.23	0.0018	269.249	0.00301	1030.1	0.00269	234.265	0.0008	896.727	0.00113	883.592	0.0006	3382.24	0.000664562
156.359	0.25622	597.891	0.01277	110.953	0.24256	424.154	0.01363	176.848	0.24256	511.971	0.0217	133.89	0.2825	594.054	0.01363		894.703	0.00178	3424.77	0.0018	269.684	0.00339	1031.77	0.00269	234.644	0.001	898.178	0.00113	885.021	0.0006	3387.71	0.000664562
156.612	0.26813	598.857	0.0127	111.132	0.20838	424.84	0.01359	177.134	0.20838	512.798	0.02159	134.106	0.29856	595.013	0.01359		896.148	0.00222	3430.3	0.0018	270.12	0.00527	1033.43	0.00269	235.023	0.001	899.629	0.00113	886.451	0.0005	3393.18	0.000664562
156.865	0.24729	599.823	0.01264	111.312	0.18523	425.525	0.01355	177.42	0.18523	513.625	0.02149	134.322	0.30578	595.973	0.01355		897.593	0.00133	3435.83	0.0018	270.556	0.00113	1035.1	0.00269	235.402	0.0004	901.08	0.00113	887.881	0.0006	3398.66	0.000664562
157.117	0.25866	600.788	0.01257	111.491	0.20287	426.21	0.01351	177.705	0.20287	514.452	0.02139	134.539	0.29053	596.933	0.01351		899.039	0.00267	3441.37	0.0018	270.991	0.00339	1036.77	0.00269	235.782	0.001	902.531	0.00113	889.311	0.0007	3404.13	0.000664562
157.37	0.24269	601.754	0.0125	111.67	0.21279	426.895	0.01347	177.991	0.21279	515.279	0.02128	134.755	0.30819	597.892	0.01347		900.484	0.000444444	3446.9	0.0018	271.427	0.00263	1038.43	0.00269	236.161	0.0007	903.982	0.00113	890.74	0.0004	3409.6	0.000664562
157.622	0.24973	602.72	0.01244	111.849	0.20397	427.58	0.01343	178.277	0.20397	516.106	0.02118	134.971	0.30257	598.852	0.01343		901.93	0.00267	3452.43	0.0018	271.863	0.00339	1040.1	0.00269	236.54	0.0011	905.433	0.00113	892.17	0.0009	3415.07	0.000664562
157.875	0.24513	603.686	0.01237	112.029	0.19184	428.266	0.01339	178.562	0.19184	516.933	0.02108	135.188	0.29053	599.812	0.01339		903.375	0	3457.96	0.0018	272.298	0.00339	1041.77	0.00269	236.919	0.0007	906.884	0.00113	893.6	0.0003	3420.55	0.000664562
158.128	0.26028	604.652	0.01231	112.208	0.19735	428.951	0.01335	178.848	0.19735	517.76	0.02098	135.404	0.28652	600.772	0.01335		904.82	0	3463.5	0.0018	272.734	0.00489	1043.43	0.00269	237.298	0.0014	908.335	0.00113	895.03	0.0006	3426.02	0.000664562
158.38	0.25731	605.618	0.01224	112.387	0.2172	429.636	0.01332	179.134	0.2172	518.587	0.02088	135.62	0.28331	601.731	0.01332		906.266	0.00133	3469.03	0.0018	273.17	0.00414	1045.1	0.00269	237.677	0.0009	909.786	0.00113	896.46	0.0008	3431.49	0.000664562
158.633	0.23512	606.584	0.01218	112.566	0.21499	430.321	0.01328	179.42	0.21499	519.414	0.02078	135.836	0.28491	602.691	0.01328		907.711	0.00222	3474.56	0.0018	273.605	0.00451	1046.77	0.00269	238.056	0.001	911.237	0.00113	897.889	0.0005	3436.97	0.000664562
158.885	0.23755	607.55	0.01212	112.746	0.23264	431.007	0.01324	179.705	0.23264	520.242	0.02069	136.053	0.28812	603.651	0.01324		909.157	0.00222	3480.09	0.0018	274.041	0.0064	1048.43	0.00269	238.435	0.001	912.688	0.00113	899.319	0.001	3442.44	0.000664562
159.138	0.24432	608.516	0.01205	112.925	0.21499	431.692	0.0132	179.991	0.21499	521.069	0.02059	136.269	0.27368	604.61	0.0132		910.602	0.00267	3485.63	0.0018	274.477	0.00414	1050.1	0.00269	238.814	0.0002	914.139	0.00113	900.749	0.001	3447.91	0.000664562
159.391	0.25189	609.482	0.01199	113.104	0.23484	432.377	0.01316	180.277	0.23484	521.896	0.02049	136.485	0.24799	605.57	0.01316		912.047	0.004	3491.16	0.0018	274.912	0.00677	1051.77	0.00269	239.193	0.001	915.59	0.00113	902.179	0.0005	3453.38	0.000664562
159.643	0.26109	610.447	0.01193	113.283	0.23815	433.062	0.01313	180.562	0.23815	522.723	0.0204	136.702	0.26164	606.53	0.01313		913.493	0.000888889	3496.69	0.0018	275.348	0.00376	1053.43	0.00269	239.572	0.0012	917.041	0.00113	903.608	0.0008	3458.86	0.000664562
159.896	0.26218	611.413	0.01187	113.463	0.19184	433.747	0.01309	180.848	0.19184	523.55	0.0203	136.918	0.29615	607.489	0.01309		914.938	0.00133	3502.23	0.0018	275.784	0.00376	1055.1	0.00269	239.951	0.0005	918.492	0.00113	905.038	0.0005	3464.33	0.000664562
160.148	0.23593	612.379	0.01181	113.642	0.21169	434.433	0.01305	181.134	0.21169	524.377	0.0202	137.134	0.26565	608.449	0.01305		916.384	0.00178	3507.76	0.0018	276.219	0.00376	1056.77	0.00269	240.33	0.0009	919.943	0.00113	906.468	0.0003	3469.8	0.000664562
160.401	0.2381	613.345	0.01175	113.821	0.20838	435.118	0.01302	181.419	0.20838	525.204	0.02011	137.351	0.2809	609.409	0.01302		917.829	0.00133	3513.29	0.0018	276.655	0.00263	1058.43	0.00269	240.709	0.0009	921.394	0.00113	907.898	0.0005	3475.28	0.000664562
160.654	0.25027	614.311	0.01168	114	0.20838	435.803	0.01298	181.705	0.20838	526.031	0.02002	137.567	0.2817	610.369	0.01298		919.274	0.00222	3518.82	0.0018	277.091	0.00414	1060.1	0.00269	241.089	0.001	922.845	0.00113	909.327	0.0004	3480.75	0.000664562
160.906	0.23593	615.277	0.01163	114.18	0.23153	436.488	0.01295	181.991	0.23153	526.858	0.01992	137.783	0.28571	611.328	0.01295		920.72	0.00178	3524.36	0.0018	277.527	0.00451	1061.77	0.00269	241.468	0.0008	924.296	0.00113	910.757	0.0004	3486.22	0.000664562
161.159	0.23891	616.243	0.01157	114.359	0.20066	437.174	0.01291	182.277	0.20066	527.685	0.01983	137.999	0.29936	612.288	0.01291		922.165	0.00444	3529.89	0.0018	277.962	0.00451	1063.43	0.00269	241.847	0.0012	925.747	0.00113	912.187	0.0007	3491.69	0.000664562
161.411	0.23323	617.209	0.01151	114.538	0.22051	437.859	0.01288	182.562	0.22051	528.512	0.01974	138.216	0.28331	613.248	0.01288		923.611	0.000888889	3535.42	0.0018	278.398	0.00451	1065.1	0.00269	242.226	0.0008	927.198	0.00113	913.617	0.0003	3497.17	0.000664562
161.664	0.25216	618.175	0.01145	114.717	0.2161	438.544	0.01284	182.848	0.2161	529.34	0.01965	138.432	0.26726	614.207	0.01284		925.056	0.00267	3540.96	0.0018	278.834	0.00451	1066.77	0.00269	242.605	0.001	928.649	0.00113	915.046	0.001	3502.64	0.000664562
161.917	0.25379	619.141	0.01139	114.897	0.17641	439.229	0.01281	183.134	0.17641	530.167	0.01955	138.648	0.28491	615.167	0.01281		926.501	0.000888889	3546.49	0.0018	279.269	0.00301	1068.44	0.00269	242.984	0.0009	930.1	0.00113	916.476	0.0006	3508.11	0.000664562
162.169	0.25514	620.106	0.01133	115.076	0.22051	439.914	0.01277	183.419	0.22051	530.994	0.01946	138.865	0.26485	616.127	0.01277		927.947	0.00178	3552.02	0.0018	279.705	0.00263	1070.1	0.00269	243.363	0.0009	931.551	0.00113	917.906	0.0002	3513.59	0.000664562
162.422	0.25325	621.072	0.01127	115.255	0.21058	440.6	0.01274	183.705	0.21058	531.821	0.01937	139.081	0.30498	617.086	0.01274		929.392	0.00267	3557.55	0.0018	280.141	0.00263	1071.77	0.00269	243.742	0.0007	933.002	0.00113	919.336	0.0005	3519.06	0.000664562
162.674	0.24729	622.038	0.01122	115.434	0.20507	441.285	0.01271	183.991	0.20507	532.648	0.01928	139.297	0.29294	618.046	0.01271		930.838	0.000888889	3563.09	0.0018	280.576	0.00376	1073.44	0.00269	244.121	0.0012	934.453	0.00113	920.765	0.0005	3524.53	0.000664562
162.927	0.25	623.004	0.01116	115.614	0.20617	441.97	0.01267	184.276	0.20617	533.475	0.0192	139.513	0.27929	619.006	0.01267		932.283	0.004	3568.62	0.0018	281.012	0.00564	1075.1	0.00269	244.5	0.001	935.904	0.00113	922.195	0.0004	3530	0.000664562
163.18	0.2362	623.97	0.01111	115.793	0.19515	442.655	0.01264	184.562	0.19515	534.302	0.01911	139.73	0.30096	619.966	0.01264		933.728	0.00133	3574.15	0.0018	281.448	0.00263	1076.77	0.00269	244.879	0.0009	937.355	0.00113	923.625	0.0003	3535.48	0.000664562
163.432	0.24188	624.936	0.01105	115.972	0.2183	443.341	0.01261	184.848	0.2183	535.129	0.01902	139.946	0.28331	620.925	0.01261		935.174	0.000888889	3579.68	0.0018	281.883	0.00489	1078.44	0.00269	245.258	0.0007	938.807	0.00113	925.055	0.0008	3540.95	0.000664562
163.685	0.24405	625.902	0.01099	116.151	0.18523	444.026	0.01258	185.134	0.18523	535.956	0.01893	140.162	0.27047	621.885	0.01258		936.619	0	3585.22	0.0018	282.319	0.00489	1080.1	0.00269	245.637	0.0007	940.258	0.00113	926.484	0.0008	3546.42	0.000664562
163.937	0.23512	626.868	0.01094	116.331	0.21499	444.711	0.01254	185.419	0.21499	536.783	0.01885	140.379	0.27929	622.845	0.01254		938.065	0.00267	3590.75	0.0018	282.755	0.00339	1081.77	0.00269	246.016	0.0007	941.709	0.00113	927.914	0.0008	3551.9	0.000664562
164.19	0.23566	627.834	0.01088	116.51	0.20287	445.396	0.01251	185.705	0.20287	537.611	0.01876	140.595	0.25923	623.804	0.01251		939.51	0.00222	3596.28	0.0018	283.19	0.00301	1083.44	0.00269	246.395	0.0006	943.16	0.00113	929.344	0.0005	3557.37	0.000664562
164.443	0.24215	628.8	0.01083	116.689	0.20397	446.082	0.01248	185.991	0.20397	538.438	0.01867	140.811	0.27769	624.764	0.01248		940.955	0.00222	3601.82	0.0018	283.626	0.00489	1085.1	0.00269	246.775	0.001	944.611	0.00113	930.774	0.0004	3562.84	0.000664562
164.695	0.23972	629.765	0.01078	116.868	0.19294	446.767	0.01245	186.276	0.19294	539.265	0.01859	141.028	0.30096	625.724	0.01245		942.401	0.00178	3607.35	0.0018	284.062	0.00414	1086.77	0.00269	247.154	0.001	946.062	0.00113	932.204	0.0005	3568.31	0.000664562
164.948	0.24134	630.731	0.01072	117.048	0.20176	447.452	0.01242	186.562	0.20176	540.092	0.0185	141.244	0.26003	626.683	0.01242		943.846	0.00267	3612.88	0.0018	284.497	0.00451	1088.44	0.00269	247.533	0.0009	947.513	0.00113	933.633	0.0007	3573.79	0.000664562
165.2	0.22863	631.697	0.01067	117.227	0.18192	448.137	0.01239	186.848	0.18192	540.919	0.01842	141.46	0.30016	627.643	0.01239		945.292	0.00133	3618.41	0.0018	284.933	0.00263	1090.1	0.00269	247.912	0.0009	948.964	0.00113	935.063	0.0006	3579.26	0.000664562
165.453	0.23431	632.663	0.01062	117.406	0.22161	448.822	0.01236	187.133	0.22161	541.746	0.01834	141.677	0.29856	628.603	0.01236		946.737	0.00178	3623.95	0.0018	285.369	0.00113	1091.77	0.00269	248.291	0.001	950.415	0.00113	936.493	0.0003	3584.73	0.000664562
165.706	0.24621	633.629	0.01057	117.585	0.21499	449.508	0.01233	187.419	0.21499	542.573	0.01825	141.893	0.27287	629.563	0.01233		948.182	0.00133	3629.48	0.0018	285.804	0.00451	1093.44	0.00269	248.67	0.0003	951.866	0.00113	937.923	0.0011	3590.21	0.000664562
165.958	0.24838	634.595	0.01051	117.765	0.1731	450.193	0.0123	187.705	0.1731	543.4	0.01817	142.109	0.26164	630.522	0.0123		949.628	0.00267	3635.01	0.0018	286.24	0.00376	1095.1	0.00269	249.049	0.0012	953.317	0.00113	939.352	0.0005	3595.68	0.000664562
166.211	0.25839	635.561	0.01046	117.944	0.19074	450.878	0.01227	187.991	0.19074	544.227	0.01809	142.325	0.27448	631.482	0.01227		951.073	0.000444444	3640.54	0.0018	286.676	0.00301	1096.77	0.00269	249.428	0.0011	954.768	0.00113	940.782	0.0005	3601.15	0.000664562
166.463	0.23268	636.527	0.01041	118.123	0.20287	451.563	0.01224	188.276	0.20287	545.054	0.01801	142.542	0.27849	632.442	0.01224		952.519	0.00267	3646.08	0.0018	287.111	0.00451	1098.44	0.00269	249.807	0.001	956.219	0.00113	942.212	0.0005	3606.62	0.000664562
166.716	0.23458	637.493	0.01036	118.302	0.22381	452.249	0.01221	188.562	0.22381	545.881	0.01793	142.758	0.27929	633.401	0.01221		953.964	0.00178	3651.61	0.0018	287.547	0.00376	1100.11	0.00269	250.186	0.0006	957.67	0.00113	943.642	0.0003	3612.1	0.000664562
166.969	0.22592	638.459	0.01031	118.481	0.20287	452.934	0.01218	188.848	0.20287	546.709	0.01784	142.974	0.26164	634.361	0.01218		955.409	0.000444444	3657.14	0.0018	287.983	0.00376	1101.77	0.00269	250.565	0.0004	959.121	0.00113	945.071	0.0008	3617.57	0.000664562
167.221	0.21104	639.424	0.01026	118.661	0.19184	453.619	0.01215	189.133	0.19184	547.536	0.01776	143.191	0.25522	635.321	0.01215		956.855	0.00222	3662.68	0.0018	288.418	0.00339	1103.44	0.00269	250.944	0.0006	960.572	0.00113	946.501	0.0004	3623.04	0.000664562
167.474	0.22538	640.39	0.01021	118.84	0.17971	454.304	0.01212	189.419	0.17971	548.363	0.01769	143.407	0.27528	636.28	0.01212		958.3	0.00133	3668.21	0.0018	288.854	0.00263	1105.11	0.00269	251.323	0.001	962.023	0.00113	947.931	0.0005	3628.52	0.000664562
167.726	0.23323	641.356	0.01016	119.019	0.18633	454.989	0.01209	189.705	0.18633	549.19	0.01761	143.623	0.27287	637.24	0.01209		959.746	0.000888889	3673.74	0.0018	289.29	0.00301	1106.77	0.00269	251.702	0.0006	963.474	0.00113	949.361	0.001	3633.99	0.000664562
167.979	0.22132	642.322	0.01011	119.198	0.20507	455.675	0.01206	189.99	0.20507	550.017	0.01753	143.839	0.27207	638.2	0.01206		961.191	0.00222	3679.27	0.0018	289.725	0.00339	1108.44	0.00269	252.082	0.0005	964.925	0.00113	950.79	0.0004	3639.46	0.000664562
168.232	0.23025	643.288	0.01006	119.378	0.16869	456.36	0.01203	190.276	0.16869	550.844	0.01745	144.056	0.2512	639.16	0.01203		962.636	0.000888889	3684.81	0.0018	290.161	0.00451	1110.11	0.00269	252.461	0.0003	966.376	0.00113	952.22	0.0004	3644.93	0.000664562
168.484	0.22835	644.254	0.01001	119.557	0.20948	457.045	0.01201	190.562	0.20948	551.671	0.01737	144.272	0.2825	640.119	0.01201		964.082	0.00178	3690.34	0.0018	290.597	0.00339	1111.77	0.00269	252.84	0.0013	967.827	0.00113	953.65	0.0005	3650.41	0.000664562
168.737	0.23728	645.22	0.00997	119.736	0.17089	457.73	0.01198	190.848	0.17089	552.498	0.01729	144.488	0.25843	641.079	0.01198		965.527	0.00222	3695.87	0.0018	291.033	0.00339	1113.44	0.00269	253.219	0.0007	969.278	0.00113	955.08	0.0006	3655.88	0.000664562
168.989	0.24459	646.186	0.00992	119.915	0.18523	458.416	0.01195	191.133	0.18523	553.325	0.01722	144.705	0.27849	642.039	0.01195		966.973	0.00133	3701.4	0.0018	291.468	0.00263	1115.11	0.00269	253.598	0.0009	970.729	0.00113	956.509	0.0005	3661.35	0.000664562
169.242	0.24811	647.152	0.00987	120.095	0.20397	459.101	0.01193	191.419	0.20397	554.152	0.01714	144.921	0.24478	642.998	0.01193		968.418	0.00178	3706.94	0.0018	291.904	0.00301	1116.77	0.00269	253.977	0.0003	972.18	0.00113	957.939	0.0003	3666.83	0.000664562
169.495	0.24161	648.117	0.00982	120.274	0.16869	459.786	0.0119	191.705	0.16869	554.979	0.01707	145.137	0.26966	643.958	0.0119		969.863	0.00267	3712.47	0.0018	292.34	0.00301	1118.44	0.00269	254.356	0.0008	973.631	0.00113	959.369	0.0002	3672.3	0.000664562
169.747	0.22186	649.083	0.00978	120.453	0.18964	460.471	0.01187	191.99	0.18964	555.807	0.01699	145.354	0.2512	644.918	0.01187		971.309	0.000888889	3718	0.0018	292.775	0.0015	1120.11	0.00269	254.735	0.0012	975.082	0.00113	960.799	0.0012	3677.77	0.000664562
170	0.21916	650.049	0.00973	120.632	0.19074	461.156	0.01185	192.276	0.19074	556.634	0.01692	145.57	0.26003	645.877	0.01185		972.754	0.00222	3723.54	0.0018	293.211	0.00188	1121.77	0.00269	255.114	0.001	976.533	0.00113	962.228	0.0004	3683.24	0.000664562
170.252	0.22808	651.015	0.00969	120.812	0.17089	461.842	0.01182	192.562	0.17089	557.461	0.01684	145.786	0.25201	646.837	0.01182		974.2	0.00133	3729.07	0.0018	293.647	0.00339	1123.44	0.00269	255.493	0.001	977.984	0.00113	963.658	0.0004	3688.72	0.000664562
170.505	0.23431	651.981	0.00964	120.991	0.20397	462.527	0.01179	192.847	0.20397	558.288	0.01677	146.002	0.26404	647.797	0.01179		975.645	0.000888889	3734.6	0.0018	294.082	0.00301	1125.11	0.00269	255.872	0.0008	979.435	0.00113	965.088	0.0004	3694.19	0.000664562
170.758	0.21456	652.947	0.0096	121.17	0.2172	463.212	0.01177	193.133	0.2172	559.115	0.01669	146.219	0.27287	648.757	0.01177		977.09	0.000888889	3740.13	0.0018	294.518	0.00376	1126.77	0.00269	256.251	0.001	980.886	0.00113	966.518	0.0001	3699.66	0.000664562
171.01	0.22808	653.913	0.00955	121.349	0.19515	463.897	0.01174	193.419	0.19515	559.942	0.01662	146.435	0.2488	649.716	0.01174		978.536	0.000444444	3745.67	0.0018	294.954	0.0015	1128.44	0.00269	256.63	0.0005	982.337	0.00113	967.948	0.0004	3705.14	0.000664562
171.263	0.21997	654.879	0.00951	121.529	0.19515	464.583	0.01172	193.705	0.19515	560.769	0.01655	146.651	0.24318	650.676	0.01172		979.981	0.00133	3751.2	0.0018	295.389	0.00263	1130.11	0.00269	257.009	0.0009	983.788	0.00113	969.377	0.0005	3710.61	0.000664562
171.515	0.23539	655.845	0.00946	121.708	0.18964	465.268	0.01169	193.99	0.18964	561.596	0.01648	146.868	0.26565	651.636	0.01169		981.427	0.00267	3756.73	0.0018	295.825	0.00414	1131.77	0.00269	257.389	0.0011	985.239	0.00113	970.807	0.0007	3716.08	0.000664562
171.768	0.21645	656.811	0.00942	121.887	0.19515	465.953	0.01167	194.276	0.19515	562.423	0.01641	147.084	0.27929	652.595	0.01167		982.872	0.00178	3762.26	0.0018	296.261	0.00188	1133.44	0.00269	257.768	0.0008	986.69	0.00113	972.237	0.0004	3721.56	0.000664562
172.021	0.21645	657.776	0.00937	122.066	0.19515	466.638	0.01164	194.562	0.19515	563.25	0.01633	147.3	0.23676	653.555	0.01164		984.317	0	3767.8	0.0018	296.696	0.00527	1135.11	0.00269	258.147	0.0014	988.141	0.00113	973.667	0.0007	3727.03	0.000664562
172.273	0.23079	658.742	0.00933	122.246	0.16869	467.324	0.01162	194.847	0.16869	564.077	0.01626	147.517	0.27127	654.515	0.01162		985.763	0.00356	3773.33	0.0018	297.132	0.00339	1136.78	0.00269	258.526	0.0013	989.592	0.00113	975.096	0.0006	3732.5	0.000664562
172.526	0.23864	659.708	0.00929	122.425	0.19846	468.009	0.01159	195.133	0.19846	564.905	0.01619	147.733	0.26164	655.474	0.01159		987.208	0.000444444	3778.86	0.0018	297.568	0.00188	1138.44	0.00269	258.905	0.0005	991.043	0.00113	976.526	0.0005	3737.97	0.000664562
172.778	0.22159	660.674	0.00924	122.604	0.20838	468.694	0.01157	195.419	0.20838	565.732	0.01612	147.949	0.28571	656.434	0.01157		988.654	0.00222	3784.4	0.0018	298.003	0.00263	1140.11	0.00269	259.284	0.0012	992.494	0.00113	977.956	0.0003	3743.45	0.000664562
173.031	0.21293	661.64	0.0092	122.783	0.18633	469.379	0.01154	195.704	0.18633	566.559	0.01605	148.166	0.2817	657.394	0.01154		990.099	0.00133	3789.93	0.0018	298.439	0.00376	1141.78	0.00269	259.663	0.0007	993.945	0.00113	979.386	0.0007	3748.92	0.000664562
173.284	0.22727	662.606	0.00916	122.963	0.16869	470.064	0.01152	195.99	0.16869	567.386	0.01599	148.382	0.23676	658.354	0.01152		991.544	0.000888889	3795.46	0.0018	298.875	0.00226	1143.44	0.00269	260.042	0.0005	995.396	0.00113	980.815	0.0008	3754.39	0.000664562
173.536	0.2289	663.572	0.00912	123.142	0.18853	470.75	0.0115	196.276	0.18853	568.213	0.01592	148.598	0.26806	659.313	0.0115		992.99	0.004	3800.99	0.0018	299.31	0.00414	1145.11	0.00269	260.421	0.001	996.847	0.00113	982.245	0.0003	3759.87	0.000664562
173.789	0.23647	664.538	0.00908	123.321	0.18523	471.435	0.01147	196.562	0.18523	569.04	0.01585	148.814	0.25602	660.273	0.01147		994.435	0.00311	3806.53	0.0018	299.746	0.00339	1146.78	0.00269	260.8	0.0013	998.298	0.00113	983.675	0.0004	3765.34	0.000664562
174.041	0.23512	665.504	0.00903	123.5	0.16538	472.12	0.01145	196.847	0.16538	569.867	0.01578	149.031	0.29856	661.233	0.01145		995.881	0.00222	3812.06	0.0018	300.182	0.00301	1148.44	0.00269	261.179	0.0011	999.749	0.00113	985.105	0.0005	3770.81	0.000664562
174.294	0.22051	666.47	0.00899	123.68	0.19735	472.805	0.01143	197.133	0.19735	570.694	0.01571	149.247	0.25682	662.192	0.01143		997.326	0.00178	3817.59	0.0018	300.617	0.00451	1150.11	0.00269	261.558	0.0011	1001.2	0.00113	986.534	0.0005	3776.28	0.000664562
174.547	0.22673	667.435	0.00895	123.859	0.15546	473.491	0.0114	197.419	0.15546	571.521	0.01565	149.463	0.27849	663.152	0.0114		998.771	0.00222	3823.12	0.0018	301.053	0.00376	1151.78	0.00269	261.937	0.0005	1002.65	0.00113	987.964	0.0005	3781.76	0.000664562
174.799	0.21889	668.401	0.00891	124.038	0.17751	474.176	0.01138	197.704	0.17751	572.348	0.01558	149.68	0.25361	664.112	0.01138		1000.22	0.00133	3828.66	0.0018	301.489	0.0015	1153.44	0.00269	262.316	0.0013	1004.1	0.00113	989.394	0.0003	3787.23	0.000664562
175.052	0.2243	669.367	0.00887	124.217	0.17861	474.861	0.01136	197.99	0.17861	573.176	0.01551	149.896	0.24719	665.071	0.01136		1001.66	0.00133	3834.19	0.0018	301.924	0.00489	1155.11	0.00269	262.696	0.001	1005.55	0.00113	990.824	0.0005	3792.7	0.000664562
175.304	0.2224	670.333	0.00883	124.397	0.16207	475.546	0.01134	198.276	0.16207	574.003	0.01545	150.112	0.25361	666.031	0.01134		1003.11	0.00133	3839.72	0.0018	302.36	0.00339	1156.78	0.00269	263.075	0.0009	1007	0.00113	992.253	0.0007	3798.18	0.000664562
175.557	0.2197	671.299	0.00879	124.576	0.19956	476.231	0.01131	198.561	0.19956	574.83	0.01538	150.328	0.25361	666.991	0.01131		1004.55	0.00222	3845.26	0.0018	302.796	0.00339	1158.44	0.00269	263.454	0.0007	1008.46	0.00113	993.683	0.0008	3803.65	0.000664562
175.81	0.22132	672.265	0.00875	124.755	0.23594	476.917	0.01129	198.847	0.23594	575.657	0.01532	150.545	0.2488	667.951	0.01129		1006	0.00267	3850.79	0.0018	303.231	0.00414	1160.11	0.00269	263.833	0.0011	1009.91	0.00113	995.113	0.0001	3809.12	0.000664562
176.062	0.22754	673.231	0.00871	124.934	0.16759	477.602	0.01127	199.133	0.16759	576.484	0.01525	150.761	0.25522	668.91	0.01127		1007.44	0.000444444	3856.32	0.0018	303.667	0.00263	1161.78	0.00269	264.212	0.0008	1011.36	0.00113	996.543	0.0005	3814.59	0.000664562
176.315	0.21537	674.197	0.00868	125.114	0.19625	478.287	0.01125	199.419	0.19625	577.311	0.01519	150.977	0.26806	669.87	0.01125		1008.89	0.00311	3861.85	0.0018	304.103	0.00376	1163.44	0.00269	264.591	0.0008	1012.81	0.00113	997.972	0.0004	3820.07	0.000664562
176.567	0.21889	675.163	0.00864	125.293	0.172	478.972	0.01123	199.704	0.172	578.138	0.01513	151.194	0.25843	670.83	0.01123		1010.33	0.00267	3867.39	0.0018	304.539	0.00301	1165.11	0.00269	264.97	0.0008	1014.26	0.00113	999.402	0.0008	3825.54	0.000664562
176.82	0.22754	676.129	0.0086	125.472	0.19846	479.658	0.01121	199.99	0.19846	578.965	0.01506	151.41	0.24478	671.789	0.01121		1011.78	0.000888889	3872.92	0.0018	304.974	0.00226	1166.78	0.00269	265.349	0.001	1015.71	0.00113	1000.83	0.0007	3831.01	0.000664562
177.073	0.21699	677.094	0.00856	125.651	0.1742	480.343	0.01119	200.276	0.1742	579.792	0.015	151.626	0.25201	672.749	0.01119		1013.23	0.00222	3878.45	0.0018	305.41	0.00226	1168.44	0.00269	265.728	0.0005	1017.16	0.00113	1002.26	0.0006	3836.49	0.000664562
177.325	0.21753	678.06	0.00852	125.831	0.19956	481.028	0.01117	200.561	0.19956	580.619	0.01494	151.843	0.25522	673.709	0.01117		1014.67	0.00133	3883.99	0.0018	305.846	0.00339	1170.11	0.00269	266.107	0.0009	1018.61	0.00113	1003.69	0.0004	3841.96	0.000664562
177.578	0.21212	679.026	0.00849	126.01	0.1731	481.713	0.01114	200.847	0.1731	581.446	0.01488	152.059	0.26404	674.668	0.01114		1016.12	0.004	3889.52	0.0018	306.281	0.00263	1171.78	0.00269	266.486	0.0013	1020.06	0.00113	1005.12	0.0001	3847.43	0.000664562
177.83	0.22754	679.992	0.00845	126.189	0.1753	482.398	0.01112	201.133	0.1753	582.274	0.01481	152.275	0.2817	675.628	0.01112		1017.56	0.00133	3895.05	0.0018	306.717	0.00301	1173.45	0.00269	266.865	0.001	1021.51	0.00113	1006.55	0.0006	3852.9	0.000664562
178.083	0.20265	680.958	0.00841	126.368	0.17971	483.084	0.0111	201.418	0.17971	583.101	0.01475	152.492	0.24238	676.588	0.0111		1019.01	0.000888889	3900.58	0.0018	307.153	0.00188	1175.11	0.00269	267.244	0.0009	1022.97	0.00113	1007.98	0.0004	3858.38	0.000664562
178.336	0.22835	681.924	0.00838	126.548	0.20617	483.769	0.01108	201.704	0.20617	583.928	0.01469	152.708	0.22632	677.547	0.01108		1020.45	0.00267	3906.12	0.0018	307.588	0.00188	1176.78	0.00269	267.623	0.001	1024.42	0.00113	1009.41	0.0008	3863.85	0.000664562
178.588	0.21699	682.89	0.00834	126.727	0.18192	484.454	0.01106	201.99	0.18192	584.755	0.01463	152.924	0.24719	678.507	0.01106		1021.9	0.00133	3911.65	0.0018	308.024	0.0015	1178.45	0.00269	268.002	0.0009	1025.87	0.00113	1010.84	0.0006	3869.32	0.000664562
178.841	0.20049	683.856	0.0083	126.906	0.17861	485.139	0.01104	202.276	0.17861	585.582	0.01457	153.14	0.26726	679.467	0.01104		1023.34	0.000888889	3917.18	0.0018	308.46	0.00263	1180.11	0.00269	268.382	0.001	1027.32	0.00113	1012.27	0.0007	3874.8	0.000664562
179.093	0.20076	684.822	0.00827	127.085	0.20397	485.825	0.01102	202.561	0.20397	586.409	0.01451	153.357	0.2496	680.427	0.01102		1024.79	0.00222	3922.71	0.0018	308.895	0.00226	1181.78	0.00269	268.761	0.0008	1028.77	0.00113	1013.7	0.0005	3880.27	0.000664562
179.346	0.21564	685.788	0.00823	127.265	0.20617	486.51	0.011	202.847	0.20617	587.236	0.01445	153.573	0.25923	681.386	0.011		1026.23	0.000444444	3928.25	0.0018	309.331	0.00339	1183.45	0.00269	269.14	0.0011	1030.22	0.00113	1015.13	0.0005	3885.74	0.000664562
179.599	0.20915	686.753	0.0082	127.444	0.18633	487.195	0.01098	203.133	0.18633	588.063	0.01439	153.789	0.25762	682.346	0.01098		1027.68	0.00267	3933.78	0.0018	309.767	0.00188	1185.11	0.00269	269.519	0.0009	1031.67	0.00113	1016.56	0.0008	3891.21	0.000664562
179.851	0.20238	687.719	0.00816	127.623	0.15766	487.88	0.01097	203.418	0.15766	588.89	0.01433	154.006	0.24719	683.306	0.01097		1029.12	0.00178	3939.31	0.0018	310.202	0.00226	1186.78	0.00269	269.898	0.0008	1033.12	0.00113	1017.99	0.0003	3896.69	0.000664562
180.104	0.22132	688.685	0.00813	127.802	0.17641	488.565	0.01095	203.704	0.17641	589.717	0.01427	154.222	0.23676	684.265	0.01095		1030.57	0.00267	3944.85	0.0018	310.638	0.00263	1188.45	0.00269	270.277	0.0006	1034.57	0.00113	1019.42	0	3902.16	0.000664562
180.356	0.20833	689.651	0.00809	127.982	0.1753	489.251	0.01093	203.99	0.1753	590.544	0.01422	154.438	0.24238	685.225	0.01093		1032.02	0.00178	3950.38	0.0018	311.074	0.00188	1190.11	0.00269	270.656	0.0007	1036.02	0.00113	1020.85	0.0008	3907.63	0.000664562
180.609	0.22159	690.617	0.00806	128.161	0.16759	489.936	0.01091	204.275	0.16759	591.372	0.01416	154.655	0.24398	686.185	0.01091		1033.46	0.00133	3955.91	0.0018	311.509	0.00376	1191.78	0.00269	271.035	0.0009	1037.48	0.00113	1022.28	0.0008	3913.11	0.000664562
180.862	0.21645	691.583	0.00802	128.34	0.16979	490.621	0.01089	204.561	0.16979	592.199	0.0141	154.871	0.23596	687.144	0.01089		1034.91	0.00178	3961.44	0.0018	311.945	0.00339	1193.45	0.00269	271.414	0.0005	1038.93	0.00113	1023.71	0.0003	3918.58	0.000664562
181.114	0.20157	692.549	0.00799	128.519	0.15546	491.306	0.01087	204.847	0.15546	593.026	0.01405	155.087	0.23435	688.104	0.01087		1036.35	0.004	3966.98	0.0018	312.381	0.00301	1195.11	0.00269	271.793	0.0009	1040.38	0.00113	1025.14	0.0009	3924.05	0.000664562
181.367	0.20806	693.515	0.00796	128.699	0.14443	491.992	0.01085	205.133	0.14443	593.853	0.01399	155.303	0.24157	689.064	0.01085		1037.8	0.00178	3972.51	0.0018	312.816	0.00339	1196.78	0.00269	272.172	0.0006	1041.83	0.00113	1026.57	0.0009	3929.52	0.000664562
181.619	0.21483	694.481	0.00792	128.878	0.16869	492.677	0.01084	205.418	0.16869	594.68	0.01393	155.52	0.23515	690.024	0.01084		1039.24	0.00178	3978.04	0.0018	313.252	0.0015	1198.45	0.00269	272.551	0.0003	1043.28	0.00113	1028	0.0003	3935	0.000664562
181.872	0.22186	695.446	0.00789	129.057	0.15546	493.362	0.01082	205.704	0.15546	595.507	0.01388	155.736	0.23355	690.983	0.01082		1040.69	0.000444444	3983.57	0.0018	313.688	0.00414	1200.11	0.00269	272.93	0.0008	1044.73	0.00113	1029.43	0.0002	3940.47	0.000664562
182.125	0.20427	696.412	0.00786	129.236	0.16869	494.047	0.0108	205.99	0.16869	596.334	0.01382	155.952	0.2488	691.943	0.0108		1042.13	0.00133	3989.11	0.0018	314.123	0.00188	1201.78	0.00269	273.309	0.0008	1046.18	0.00113	1030.86	0.0004	3945.94	0.000664562
182.377	0.20563	697.378	0.00782	129.415	0.172	494.733	0.01078	206.275	0.172	597.161	0.01377	156.169	0.26003	692.903	0.01078		1043.58	0.00178	3994.64	0.0018	314.559	0.00263	1203.45	0.00269	273.689	0.0016	1047.63	0.00113	1032.29	0.0002	3951.42	0.000664562
182.63	0.19995	698.344	0.00779	129.595	0.16097	495.418	0.01076	206.561	0.16097	597.988	0.01371	156.385	0.24559	693.862	0.01076		1045.02	0.00267	4000.17	0.0018	314.995	0.00226	1205.12	0.00269	274.068	0.001	1049.08	0.00113	1033.72	0.0006	3956.89	0.000664562
182.882	0.20292	699.31	0.00776	129.774	0.19405	496.103	0.01075	206.847	0.19405	598.815	0.01366	156.601	0.24077	694.822	0.01075		1046.47	0.00178	4005.71	0.0018	315.43	0.00301	1206.78	0.00269	274.447	0.0006	1050.53	0.00113	1035.15	0.0006	3962.36	0.000664562
183.135	0.20644	700.276	0.00773	129.953	0.17641	496.788	0.01073	207.132	0.17641	599.642	0.0136	156.817	0.24478	695.782	0.01073		1047.91	0.00133	4011.24	0.0018	315.866	0.00263	1208.45	0.00269	274.826	0.0006	1051.99	0.00113	1036.58	0.0005	3967.83	0.000664562
183.388	0.19453	701.242	0.0077	130.132	0.17089	497.473	0.01071	207.418	0.17089	600.47	0.01355	157.034	0.25843	696.741	0.01071		1049.36	0.00178	4016.77	0.0018	316.302	0.00376	1210.12	0.00269	275.205	0.001	1053.44	0.00113	1038.01	0.0003	3973.31	0.000664562
183.64	0.21293	702.208	0.00766	130.312	0.16207	498.159	0.01069	207.704	0.16207	601.297	0.01349	157.25	0.25281	697.701	0.01069		1050.81	0.00133	4022.3	0.0018	316.737	0.00339	1211.78	0.00269	275.584	0.0009	1054.89	0.00113	1039.44	0.0005	3978.78	0.000664562
183.893	0.21212	703.174	0.00763	130.491	0.16869	498.844	0.01068	207.99	0.16869	602.124	0.01344	157.466	0.21108	698.661	0.01068		1052.25	0	4027.84	0.0018	317.173	0.00226	1213.45	0.00269	275.963	0.0004	1056.34	0.00113	1040.87	0.0004	3984.25	0.000664562
184.145	0.21537	704.14	0.0076	130.67	0.18853	499.529	0.01066	208.275	0.18853	602.951	0.01339	157.683	0.23274	699.621	0.01066		1053.7	0.00178	4033.37	0.0018	317.609	0.00301	1215.12	0.00269	276.342	0.0004	1057.79	0.00113	1042.3	0.0008	3989.73	0.000664562
184.398	0.2105	705.105	0.00757	130.849	0.14664	500.214	0.01064	208.561	0.14664	603.778	0.01334	157.899	0.26404	700.58	0.01064		1055.14	0.00222	4038.9	0.0018	318.045	0.000752445	1216.78	0.00269	276.721	0.001	1059.24	0.00113	1043.72	0.0001	3995.2	0.000664562
184.651	0.20022	706.071	0.00754	131.029	0.16869	500.9	0.01063	208.847	0.16869	604.605	0.01328	158.115	0.24719	701.54	0.01063		1056.59	0.000888889	4044.43	0.0018	318.48	0.00188	1218.45	0.00269	277.1	0.0005	1060.69	0.00113	1045.15	0.0005	4000.67	0.000664562
184.903	0.21997	707.037	0.00751	131.208	0.15877	501.585	0.01061	209.132	0.15877	605.432	0.01323	158.332	0.24077	702.5	0.01061		1058.03	0.000888889	4049.97	0.0018	318.916	0.0015	1220.12	0.00269	277.479	0.0009	1062.14	0.00113	1046.58	0.0005	4006.14	0.000664562
185.156	0.20833	708.003	0.00748	131.387	0.19074	502.27	0.0106	209.418	0.19074	606.259	0.01318	158.548	0.25522	703.459	0.0106		1059.48	0.00178	4055.5	0.0018	319.352	0.00376	1221.78	0.00269	277.858	0.0009	1063.59	0.00113	1048.01	0.0004	4011.62	0.000664562
185.408	0.19075	708.969	0.00745	131.566	0.15546	502.955	0.01058	209.704	0.15546	607.086	0.01313	158.764	0.22873	704.419	0.01058		1060.92	0.000888889	4061.03	0.0018	319.787	0.00301	1223.45	0.00269	278.237	0.0017	1065.04	0.00113	1049.44	0.0006	4017.09	0.000664562
185.661	0.20482	709.935	0.00742	131.746	0.129	503.64	0.01056	209.989	0.129	607.913	0.01308	158.981	0.23676	705.379	0.01056		1062.37	0.00133	4066.57	0.0018	320.223	0.00263	1225.12	0.00269	278.616	0.0006	1066.5	0.00113	1050.87	0.0004	4022.56	0.000664562
185.914	0.19562	710.901	0.00739	131.925	0.16097	504.326	0.01055	210.275	0.16097	608.741	0.01303	159.197	0.25682	706.338	0.01055		1063.81	0.00178	4072.1	0.0018	320.659	0.0015	1226.78	0.00269	278.996	0.0011	1067.95	0.00113	1052.3	0.0009	4028.04	0.000664562
186.166	0.2059	711.867	0.00736	132.104	0.17089	505.011	0.01053	210.561	0.17089	609.568	0.01298	159.413	0.23676	707.298	0.01053		1065.26	0.000888889	4077.63	0.0018	321.094	0.00414	1228.45	0.00269	279.375	0.0006	1069.4	0.00113	1053.73	0.0006	4033.51	0.000664562
186.419	0.20725	712.833	0.00733	132.283	0.15325	505.696	0.01052	210.847	0.15325	610.395	0.01293	159.629	0.24157	708.258	0.01052		1066.71	0.000444444	4083.16	0.0018	321.53	0.00376	1230.12	0.00269	279.754	0.0005	1070.85	0.00113	1055.16	0.0009	4038.98	0.000664562
186.671	0.204	713.799	0.0073	132.463	0.14774	506.381	0.0105	211.132	0.14774	611.222	0.01288	159.846	0.22311	709.218	0.0105		1068.15	0.00267	4088.7	0.0018	321.966	0.00226	1231.78	0.00269	280.133	0.0008	1072.3	0.00113	1056.59	0.0005	4044.45	0.000664562
186.924	0.20292	714.764	0.00728	132.642	0.14884	507.067	0.01049	211.418	0.14884	612.049	0.01283	160.062	0.23355	710.177	0.01049		1069.6	0.00133	4094.23	0.0018	322.401	0.00527	1233.45	0.00269	280.512	0.0005	1073.75	0.00113	1058.02	0.0008	4049.93	0.000664562
187.177	0.20725	715.73	0.00725	132.821	0.15436	507.752	0.01047	211.704	0.15436	612.876	0.01278	160.278	0.24238	711.137	0.01047		1071.04	0.00178	4099.76	0.0018	322.837	0.00339	1235.12	0.00269	280.891	0.0007	1075.2	0.00113	1059.45	0.0006	4055.4	0.000664562
187.429	0.20184	716.696	0.00722	133	0.20176	508.437	0.01046	211.989	0.20176	613.703	0.01273	160.495	0.22873	712.097	0.01046		1072.49	0.00356	4105.29	0.0018	323.273	0.00113	1236.78	0.00269	281.27	0.0009	1076.65	0.00113	1060.88	0.0009	4060.87	0.000664562
187.682	0.20157	717.662	0.00719	133.18	0.16979	509.122	0.01044	212.275	0.16979	614.53	0.01268	160.711	0.22953	713.056	0.01044		1073.93	0.00222	4110.83	0.0018	323.708	0.00263	1238.45	0.00269	281.649	0.0005	1078.1	0.00113	1062.31	0.0004	4066.35	0.000664562
187.934	0.204	718.628	0.00716	133.359	0.16648	509.807	0.01043	212.561	0.16648	615.357	0.01263	160.927	0.20546	714.016	0.01043		1075.38	0.00133	4116.36	0.0018	324.144	0.00226	1240.12	0.00269	282.028	0.0008	1079.55	0.00113	1063.74	0.0003	4071.82	0.000664562
188.187	0.21374	719.594	0.00713	133.538	0.1301	510.493	0.01041	212.846	0.1301	616.184	0.01259	161.143	0.25923	714.976	0.01041		1076.82	0.000444444	4121.89	0.0018	324.58	0.00339	1241.79	0.00269	282.407	0.0011	1081.01	0.00113	1065.17	0.0003	4077.29	0.000664562
188.44	0.21591	720.56	0.00711	133.717	0.14994	511.178	0.0104	213.132	0.14994	617.011	0.01254	161.36	0.2504	715.935	0.0104		1078.27	0.00356	4127.43	0.0018	325.015	0.00451	1243.45	0.00269	282.786	0.0006	1082.46	0.00113	1066.6	0.0006	4082.76	0.000664562
188.692	0.20482	721.526	0.00708	133.897	0.18633	511.863	0.01038	213.418	0.18633	617.839	0.01249	161.576	0.27047	716.895	0.01038		1079.71	0.00133	4132.96	0.0018	325.451	0.00263	1245.12	0.00269	283.165	0.0014	1083.91	0.00113	1068.03	0.0005	4088.24	0.000664562
188.945	0.19616	722.492	0.00705	134.076	0.14333	512.548	0.01037	213.704	0.14333	618.666	0.01244	161.792	0.23515	717.855	0.01037		1081.16	0.00222	4138.49	0.0018	325.887	0.00376	1246.79	0.00269	283.544	0.0011	1085.36	0.00113	1069.46	0.0004	4093.71	0.000664562
189.197	0.19778	723.458	0.00703	134.255	0.1731	513.234	0.01035	213.989	0.1731	619.493	0.0124	162.009	0.20706	718.815	0.01035		1082.6	0.00267	4144.02	0.0018	326.322	0.00489	1248.45	0.00269	283.923	0.0008	1086.81	0.00113	1070.89	0.0006	4099.18	0.000664562
189.45	0.2013	724.423	0.007	134.434	0.18412	513.919	0.01034	214.275	0.18412	620.32	0.01235	162.225	0.23114	719.774	0.01034		1084.05	0.000888889	4149.56	0.0018	326.758	0.00188	1250.12	0.00269	284.303	0.0009	1088.26	0.00113	1072.32	0.0004	4104.66	0.000664562
189.703	0.18696	725.389	0.00697	134.614	0.16428	514.604	0.01033	214.561	0.16428	621.147	0.0123	162.441	0.24478	720.734	0.01033		1085.5	0.00267	4155.09	0.0018	327.194	0.00301	1251.79	0.00269	284.682	0.0006	1089.71	0.00113	1073.75	0.0005	4110.13	0.000664562
189.955	0.20725	726.355	0.00695	134.793	0.16648	515.289	0.01031	214.846	0.16648	621.974	0.01226	162.658	0.2512	721.694	0.01031		1086.94	0.000444444	4160.62	0.0018	327.629	0.0015	1253.45	0.00269	285.061	0.0011	1091.16	0.00113	1075.18	0.0007	4115.6	0.000664562
190.208	0.19426	727.321	0.00692	134.972	0.172	515.974	0.0103	215.132	0.172	622.801	0.01221	162.874	0.26726	722.653	0.0103		1088.39	0.000888889	4166.15	0.0018	328.065	0.00451	1255.12	0.00269	285.44	0.0007	1092.61	0.00113	1076.61	0.0004	4121.07	0.000664562
190.46	0.20752	728.287	0.00689	135.151	0.18523	516.66	0.01028	215.418	0.18523	623.628	0.01217	163.09	0.23114	723.613	0.01028		1089.83	0.00133	4171.69	0.0018	328.501	0.00489	1256.79	0.00269	285.819	0.0006	1094.07	0.00113	1078.04	0.0008	4126.55	0.000664562
190.713	0.19751	729.253	0.00687	135.331	0.16538	517.345	0.01027	215.703	0.16538	624.455	0.01212	163.306	0.20787	724.573	0.01027		1091.28	0.004	4177.22	0.0018	328.936	0.00451	1258.45	0.00269	286.198	0.0005	1095.52	0.00113	1079.47	0.0006	4132.02	0.000664562
190.966	0.2013	730.219	0.00684	135.51	0.17089	518.03	0.01026	215.989	0.17089	625.282	0.01208	163.523	0.22953	725.532	0.01026		1092.72	0.000444444	4182.75	0.0018	329.372	0.00339	1260.12	0.00269	286.577	0.0003	1096.97	0.00113	1080.9	0.0011	4137.49	0.000664562
191.218	0.19183	731.185	0.00682	135.689	0.19074	518.715	0.01024	216.275	0.19074	626.109	0.01203	163.739	0.20225	726.492	0.01024		1094.17	0.000444444	4188.29	0.0018	329.808	0.00339	1261.79	0.00269	286.956	0.0011	1098.42	0.00113	1082.33	0.0001	4142.97	0.000664562
191.471	0.20536	732.151	0.00679	135.868	0.15877	519.401	0.01023	216.561	0.15877	626.937	0.01199	163.955	0.22873	727.452	0.01023		1095.61	0.00444	4193.82	0.0018	330.243	0.000752445	1263.45	0.00269	287.335	0.0008	1099.87	0.00113	1083.76	0.0003	4148.44	0.000664562
191.723	0.19102	733.116	0.00677	136.048	0.16207	520.086	0.01022	216.846	0.16207	627.764	0.01195	164.172	0.22632	728.412	0.01022		1097.06	0.00311	4199.35	0.0018	330.679	0.00414	1265.12	0.00269	287.714	0.0006	1101.32	0.00113	1085.19	0.0007	4153.91	0.000664562
191.976	0.21537	734.082	0.00674	136.227	0.17089	520.771	0.0102	217.132	0.17089	628.591	0.0119	164.388	0.21108	729.371	0.0102		1098.5	0.000888889	4204.88	0.0018	331.115	0.00339	1266.79	0.00269	288.093	0.0008	1102.77	0.00113	1086.62	0.0004	4159.39	0.000664562
192.229	0.19156	735.048	0.00672	136.406	0.16979	521.456	0.01019	217.418	0.16979	629.418	0.01186	164.604	0.25201	730.331	0.01019		1099.95	0.00178	4210.42	0.0018	331.551	0.00489	1268.45	0.00269	288.472	0.0009	1104.22	0.00113	1088.05	0.0005	4164.86	0.000664562
192.481	0.1875	736.014	0.00669	136.585	0.17089	522.142	0.01018	217.703	0.17089	630.245	0.01182	164.821	0.18941	731.291	0.01018		1101.39	0.00133	4215.95	0.0018	331.986	0.00339	1270.12	0.00269	288.851	0.0011	1105.67	0.00113	1089.48	0.0001	4170.33	0.000664562
192.734	0.20265	736.98	0.00667	136.765	0.15656	522.827	0.01017	217.989	0.15656	631.072	0.01177	165.037	0.24478	732.25	0.01017		1102.84	0.000888889	4221.48	0.0018	332.422	0.00339	1271.79	0.00269	289.23	0.0006	1107.12	0.00113	1090.91	0.0006	4175.8	0.000664562
192.986	0.19832	737.946	0.00664	136.944	0.14333	523.512	0.01015	218.275	0.14333	631.899	0.01173	165.253	0.21348	733.21	0.01015		1104.29	0.00222	4227.02	0.0018	332.858	0.00188	1273.45	0.00269	289.609	0.0011	1108.58	0.00113	1092.34	0.0003	4181.28	0.000664562
193.239	0.19048	738.912	0.00662	137.123	0.15656	524.197	0.01014	218.56	0.15656	632.726	0.01169	165.47	0.2199	734.17	0.01014		1105.73	0.000888889	4232.55	0.0018	333.293	0.000752445	1275.12	0.00269	289.989	0.0004	1110.03	0.00113	1093.77	0.0005	4186.75	0.000664562
193.492	0.19508	739.878	0.0066	137.302	0.15215	524.882	0.01013	218.846	0.15215	633.553	0.01165	165.686	0.21589	735.129	0.01013		1107.18	0.000444444	4238.08	0.0018	333.729	0.0015	1276.79	0.00269	290.368	0.0016	1111.48	0.00113	1095.2	0.0005	4192.22	0.000664562
193.744	0.18155	740.844	0.00657	137.482	0.15987	525.568	0.01012	219.132	0.15987	634.38	0.0116	165.902	0.22151	736.089	0.01012		1108.62	0.000444444	4243.61	0.0018	334.165	0.000752445	1278.46	0.00269	290.747	0.0005	1112.93	0.00113	1096.63	0.0008	4197.7	0.000664562
193.997	0.18506	741.81	0.00655	137.661	0.16869	526.253	0.0101	219.418	0.16869	635.207	0.01156	166.118	0.20787	737.049	0.0101		1110.07	0.00222	4249.15	0.0018	334.6	0.00188	1280.12	0.00269	291.126	0.0007	1114.38	0.00113	1098.06	0.0007	4203.17	0.000664562
194.249	0.19643	742.775	0.00653	137.84	0.17861	526.938	0.01009	219.703	0.17861	636.035	0.01152	166.335	0.25602	738.009	0.01009		1111.51	0.00222	4254.68	0.0018	335.036	0.00226	1281.79	0.00269	291.505	0.0004	1115.83	0.00113	1099.49	0.0004	4208.64	0.000664562
194.502	0.18669	743.741	0.0065	138.019	0.15656	527.623	0.01008	219.989	0.15656	636.862	0.01148	166.551	0.24478	738.968	0.01008		1112.96	0.00222	4260.21	0.0018	335.472	0.0015	1283.46	0.00269	291.884	0.0005	1117.28	0.00113	1100.92	0.0004	4214.11	0.000664562
194.755	0.18939	744.707	0.00648	138.199	0.16428	528.309	0.01007	220.275	0.16428	637.689	0.01144	166.767	0.22392	739.928	0.01007		1114.4	0.00267	4265.74	0.0018	335.907	0.00263	1285.12	0.00269	292.263	0.0012	1118.73	0.00113	1102.34	0.0003	4219.59	0.000664562
195.007	0.18994	745.673	0.00646	138.378	0.14112	528.994	0.01006	220.56	0.14112	638.516	0.0114	166.984	0.23596	740.888	0.01006		1115.85	0.00133	4271.28	0.0018	336.343	0.00188	1286.79	0.00269	292.642	0.0006	1120.18	0.00113	1103.77	0.0008	4225.06	0.000664562
195.26	0.17857	746.639	0.00643	138.557	0.15546	529.679	0.01004	220.846	0.15546	639.343	0.01136	167.2	0.23515	741.847	0.01004		1117.29	0.00178	4276.81	0.0018	336.779	0.00301	1288.46	0.00269	293.021	0.001	1121.63	0.00113	1105.2	0.0001	4230.53	0.000664562
195.512	0.18155	747.605	0.00641	138.736	0.16428	530.364	0.01003	221.132	0.16428	640.17	0.01132	167.416	0.24559	742.807	0.01003		1118.74	0.00267	4282.34	0.0018	337.214	0.00414	1290.12	0.00269	293.4	0.0009	1123.09	0.00113	1106.63	0.0003	4236.01	0.000664562
195.765	0.1829	748.571	0.00639	138.916	0.13671	531.049	0.01002	221.417	0.13671	640.997	0.01128	167.632	0.22632	743.767	0.01002		1120.18	0.00178	4287.88	0.0018	337.65	0.00451	1291.79	0.00269	293.779	0.0009	1124.54	0.00113	1108.06	0.0006	4241.48	0.000664562
196.018	0.18885	749.537	0.00637	139.095	0.15215	531.735	0.01001	221.703	0.15215	641.824	0.01124	167.849	0.2199	744.726	0.01001		1121.63	0.00178	4293.41	0.0018	338.086	0.00339	1293.46	0.00269	294.158	0.0006	1125.99	0.00113	1109.49	0.0006	4246.95	0.000664562
196.27	0.18344	750.503	0.00635	139.274	0.1301	532.42	0.01	221.989	0.1301	642.651	0.0112	168.065	0.22793	745.686	0.01		1123.08	0.00133	4298.94	0.0018	338.521	0.00489	1295.12	0.00269	294.537	0.001	1127.44	0.00113	1110.92	0.0005	4252.42	0.000664562
196.523	0.2059	751.469	0.00632	139.453	0.14884	533.105	0.00999	222.275	0.14884	643.478	0.01116	168.281	0.2199	746.646	0.00999		1124.52	0.00133	4304.47	0.0018	338.957	0.00263	1296.79	0.00269	294.916	0.001	1128.89	0.00113	1112.35	0.0008	4257.9	0.000664562
196.775	0.19535	752.434	0.0063	139.633	0.14112	533.79	0.00998	222.56	0.14112	644.306	0.01112	168.498	0.23836	747.606	0.00998		1125.97	0.00133	4310.01	0.0018	339.393	0.0015	1298.46	0.00269	295.296	0.0009	1130.34	0.00113	1113.78	0.0006	4263.37	0.000664562
197.028	0.18398	753.4	0.00628	139.812	0.14994	534.476	0.00997	222.846	0.14994	645.133	0.01108	168.714	0.22713	748.565	0.00997		1127.41	0.000888889	4315.54	0.0018	339.828	0.0015	1300.12	0.00269	295.675	0.0011	1131.79	0.00113	1115.21	0.0004	4268.84	0.000664562
197.281	0.18966	754.366	0.00626	139.991	0.15546	535.161	0.00995	223.132	0.15546	645.96	0.01104	168.93	0.21509	749.525	0.00995		1128.86	0.00222	4321.07	0.0018	340.264	0.00376	1301.79	0.00269	296.054	0.0009	1133.24	0.00113	1116.64	0.0005	4274.32	0.000664562
197.533	0.1783	755.332	0.00624	140.17	0.15546	535.846	0.00994	223.417	0.15546	646.787	0.01101	169.147	0.22472	750.485	0.00994		1130.3	0.00133	4326.6	0.0018	340.7	0.00226	1303.46	0.00269	296.433	0.0007	1134.69	0.00113	1118.07	0.0007	4279.79	0.000664562
197.786	0.1756	756.298	0.00622	140.349	0.15215	536.531	0.00993	223.703	0.15215	647.614	0.01097	169.363	0.23435	751.444	0.00993		1131.75	0.00178	4332.14	0.0018	341.135	0.00113	1305.12	0.00269	296.812	0.001	1136.14	0.00113	1119.5	0.0005	4285.26	0.000664562
198.038	0.18317	757.264	0.00619	140.529	0.14994	537.216	0.00992	223.989	0.14994	648.441	0.01093	169.579	0.19984	752.404	0.00992		1133.19	0.00267	4337.67	0.0018	341.571	0.00451	1306.79	0.00269	297.191	0.0006	1137.6	0.00113	1120.93	0.0007	4290.73	0.000664562
198.291	0.20482	758.23	0.00617	140.708	0.1301	537.902	0.00991	224.274	0.1301	649.268	0.01089	169.796	0.23596	753.364	0.00991		1134.64	0.00222	4343.2	0.0018	342.007	0.00301	1308.46	0.00269	297.57	0.0011	1139.05	0.00113	1122.36	0.0002	4296.21	0.000664562
198.544	0.18669	759.196	0.00615	140.887	0.15105	538.587	0.0099	224.56	0.15105	650.095	0.01086	170.012	0.22231	754.323	0.0099		1136.08	0.00133	4348.74	0.0018	342.442	0.00339	1310.13	0.00269	297.949	0.0003	1140.5	0.00113	1123.79	0.0003	4301.68	0.000664562
198.796	0.18642	760.162	0.00613	141.066	0.16538	539.272	0.00989	224.846	0.16538	650.922	0.01082	170.228	0.21108	755.283	0.00989		1137.53	0.00267	4354.27	0.0018	342.878	0.00414	1311.79	0.00269	298.328	0.0006	1141.95	0.00113	1125.22	0.0006	4307.15	0.000664562
199.049	0.20157	761.128	0.00611	141.246	0.15546	539.957	0.00988	225.132	0.15546	651.749	0.01078	170.444	0.2488	756.243	0.00988		1138.98	0.00178	4359.8	0.0018	343.314	0.00263	1313.46	0.00269	298.707	0.0008	1143.4	0.00113	1126.65	0.0002	4312.63	0.000664562
199.301	0.18912	762.093	0.00609	141.425	0.16979	540.643	0.00987	225.417	0.16979	652.576	0.01075	170.661	0.23435	757.202	0.00987		1140.42	0.00133	4365.33	0.0018	343.749	0.00226	1315.13	0.00269	299.086	0.0004	1144.85	0.00113	1128.08	0.0002	4318.1	0.000664562
199.554	0.17478	763.059	0.00607	141.604	0.1753	541.328	0.00986	225.703	0.1753	653.404	0.01071	170.877	0.21509	758.162	0.00986		1141.87	0.00178	4370.87	0.0018	344.185	0.00188	1316.79	0.00269	299.465	0.0008	1146.3	0.00113	1129.51	0.0005	4323.57	0.000664562
199.807	0.18858	764.025	0.00605	141.783	0.15987	542.013	0.00985	225.989	0.15987	654.231	0.01067	171.093	0.22632	759.122	0.00985		1143.31	0.000888889	4376.4	0.0018	344.621	0.0015	1318.46	0.00269	299.844	0.0009	1147.75	0.00113	1130.94	0.0003	4329.04	0.000664562
200.059	0.17992	764.991	0.00603	141.963	0.15766	542.698	0.00984	226.274	0.15766	655.058	0.01064	171.31	0.20465	760.082	0.00984		1144.76	0.00222	4381.93	0.0018	345.057	0.00263	1320.13	0.00269	300.223	0.0007	1149.2	0.00113	1132.37	0.0005	4334.52	0.000664562
200.312	0.17641	765.957	0.00601	142.142	0.1301	543.383	0.00983	226.56	0.1301	655.885	0.0106	171.526	0.20064	761.041	0.00983		1146.2	0.000444444	4387.46	0.0018	345.492	0.0015	1321.79	0.00269	300.603	0.0008	1150.65	0.00113	1133.8	0.0006	4339.99	0.000664562
200.564	0.18128	766.923	0.00599	142.321	0.14553	544.069	0.00982	226.846	0.14553	656.712	0.01057	171.742	0.22793	762.001	0.00982		1147.65	0.00178	4393	0.0018	345.928	0.0015	1323.46	0.00269	300.982	0.0008	1152.11	0.00113	1135.23	0.0006	4345.46	0.000664562
200.817	0.18019	767.889	0.00597	142.5	0.14884	544.754	0.00981	227.131	0.14884	657.539	0.01053	171.958	0.19743	762.961	0.00981		1149.09	0.00133	4398.53	0.0018	346.364	0.00263	1325.13	0.00269	301.361	0.0007	1153.56	0.00113	1136.66	0.0005	4350.94	0.000664562
201.07	0.18263	768.855	0.00595	142.68	0.13892	545.439	0.0098	227.417	0.13892	658.366	0.0105	172.175	0.23114	763.92	0.0098		1150.54	0.000888889	4404.06	0.0018	346.799	0.00376	1326.79	0.00269	301.74	0.0011	1155.01	0.00113	1138.09	0.0004	4356.41	0.000664562
201.322	0.18479	769.821	0.00594	142.859	0.14664	546.124	0.00979	227.703	0.14664	659.193	0.01046	172.391	0.2191	764.88	0.00979		1151.98	0.00267	4409.6	0.0018	347.235	0.00226	1328.46	0.00269	302.119	0.0006	1156.46	0.00113	1139.52	0.0002	4361.88	0.000664562
201.575	0.18398	770.787	0.00592	143.038	0.13671	546.81	0.00978	227.989	0.13671	660.02	0.01043	172.607	0.1878	765.84	0.00978		1153.43	0.00133	4415.13	0.0018	347.671	0.00226	1330.13	0.00269	302.498	0.0008	1157.91	0.00113	1140.95	0.0004	4367.35	0.000664562
201.827	0.17208	771.752	0.0059	143.217	0.14002	547.495	0.00977	228.274	0.14002	660.847	0.01039	172.824	0.22713	766.799	0.00977		1154.87	0.00178	4420.66	0.0018	348.106	0.00188	1331.79	0.00269	302.877	0.0009	1159.36	0.00113	1142.38	0.0005	4372.83	0.000664562
202.08	0.16694	772.718	0.00588	143.397	0.14223	548.18	0.00976	228.56	0.14223	661.674	0.01036	173.04	0.23274	767.759	0.00976		1156.32	0.00267	4426.19	0.0018	348.542	0.00376	1333.46	0.00269	303.256	0.0005	1160.81	0.00113	1143.81	0.0002	4378.3	0.000664562
202.333	0.18831	773.684	0.00586	143.576	0.14553	548.865	0.00975	228.846	0.14553	662.502	0.01033	173.256	0.19181	768.719	0.00975		1157.77	0.00133	4431.73	0.0018	348.978	0.00451	1335.13	0.00269	303.635	0.0009	1162.26	0.00113	1145.24	0.0005	4383.77	0.000664562
202.585	0.17181	774.65	0.00584	143.755	0.14994	549.551	0.00974	229.131	0.14994	663.329	0.01029	173.473	0.2191	769.679	0.00974		1159.21	0	4437.26	0.0018	349.413	0.00451	1336.79	0.00269	304.014	0.0011	1163.71	0.00113	1146.67	0.0008	4389.25	0.000664562
202.838	0.18479	775.616	0.00582	143.934	0.15987	550.236	0.00973	229.417	0.15987	664.156	0.01026	173.689	0.22472	770.638	0.00973		1160.66	0.00267	4442.79	0.0018	349.849	0.000752445	1338.46	0.00269	304.393	0.0009	1165.16	0.00113	1148.1	0.0005	4394.72	0.000664562
203.09	0.18101	776.582	0.00581	144.114	0.14223	550.921	0.00973	229.703	0.14223	664.983	0.01023	173.905	0.23114	771.598	0.00973		1162.1	0.00178	4448.32	0.0018	350.285	0.00188	1340.13	0.00269	304.772	0.0006	1166.62	0.00113	1149.53	0.0003	4400.19	0.000664562
203.343	0.17938	777.548	0.00579	144.293	0.14223	551.606	0.00972	229.988	0.14223	665.81	0.01019	174.121	0.21268	772.558	0.00972		1163.55	0.00222	4453.86	0.0018	350.72	0.00188	1341.79	0.00269	305.151	0.0007	1168.07	0.00113	1150.96	0.0007	4405.66	0.000664562
203.596	0.18452	778.514	0.00577	144.472	0.14112	552.291	0.00971	230.274	0.14112	666.637	0.01016	174.338	0.22392	773.517	0.00971		1164.99	0.00267	4459.39	0.0018	351.156	0.00188	1343.46	0.00269	305.53	0.0005	1169.52	0.00113	1152.39	0.0007	4411.14	0.000664562
203.848	0.17181	779.48	0.00575	144.651	0.13561	552.977	0.0097	230.56	0.13561	667.464	0.01013	174.554	0.1878	774.477	0.0097		1166.44	0.00133	4464.92	0.0018	351.592	0.00301	1345.13	0.00269	305.909	0.0005	1170.97	0.00113	1153.82	0.0003	4416.61	0.000664562
204.101	0.17884	780.446	0.00573	144.831	0.11797	553.662	0.00969	230.846	0.11797	668.291	0.01009	174.77	0.20867	775.437	0.00969		1167.88	0	4470.46	0.0018	352.027	0.00263	1346.8	0.00269	306.289	0.0007	1172.42	0.00113	1155.25	0.0001	4422.08	0.000664562
204.353	0.17722	781.411	0.00572	145.01	0.16318	554.347	0.00968	231.131	0.16318	669.118	0.01006	174.987	0.21188	776.396	0.00968		1169.33	0.00267	4475.99	0.0018	352.463	0.00263	1348.46	0.00269	306.668	0.001	1173.87	0.00113	1156.68	0.0003	4427.56	0.000664562
204.606	0.18615	782.377	0.0057	145.189	0.15436	555.032	0.00967	231.417	0.15436	669.945	0.01003	175.203	0.2175	777.356	0.00967		1170.77	0.00133	4481.52	0.0018	352.899	0.00188	1350.13	0.00269	307.047	0.0013	1175.32	0.00113	1158.11	0.0005	4433.03	0.000664562
204.859	0.1783	783.343	0.00568	145.368	0.129	555.718	0.00966	231.703	0.129	670.773	0.01	175.419	0.19743	778.316	0.00966		1172.22	0.00178	4487.05	0.0018	353.334	0.00226	1351.8	0.00269	307.426	0.0007	1176.77	0.00113	1159.54	0.0009	4438.5	0.000664562
205.111	0.1737	784.309	0.00566	145.548	0.15105	556.403	0.00966	231.988	0.15105	671.6	0.00997	175.636	0.20626	779.276	0.00966		1173.66	0.00178	4492.59	0.0018	353.77	0.00339	1353.46	0.00269	307.805	0.0009	1178.22	0.00113	1160.97	0.0003	4443.97	0.000664562
205.364	0.18101	785.275	0.00565	145.727	0.13561	557.088	0.00965	232.274	0.13561	672.427	0.00994	175.852	0.20947	780.235	0.00965		1175.11	0.000444444	4498.12	0.0018	354.206	0.00301	1355.13	0.00269	308.184	0.001	1179.67	0.00113	1162.39	0.0005	4449.45	0.000664562
205.616	0.17073	786.241	0.00563	145.906	0.15215	557.773	0.00964	232.56	0.15215	673.254	0.0099	176.068	0.2199	781.195	0.00964		1176.56	0.000888889	4503.65	0.0018	354.641	0.00113	1356.8	0.00269	308.563	0.0006	1181.13	0.00113	1163.82	0.0001	4454.92	0.000664562
205.869	0.17018	787.207	0.00561	146.085	0.14774	558.458	0.00963	232.845	0.14774	674.081	0.00987	176.285	0.1886	782.155	0.00963		1178	0.00222	4509.19	0.0018	355.077	0.000376223	1358.46	0.00269	308.942	0.0005	1182.58	0.00113	1165.25	0.0004	4460.39	0.000664562
206.122	0.17127	788.173	0.0056	146.265	0.13892	559.144	0.00962	233.131	0.13892	674.908	0.00984	176.501	0.19342	783.114	0.00962		1179.45	0.00222	4514.72	0.0018	355.513	0.00263	1360.13	0.00269	309.321	0.0003	1184.03	0.00113	1166.68	0.0005	4465.87	0.000664562
206.374	0.17262	789.139	0.00558	146.444	0.14443	559.829	0.00961	233.417	0.14443	675.735	0.00981	176.717	0.23194	784.074	0.00961		1180.89	0.00222	4520.25	0.0018	355.948	0.00188	1361.8	0.00269	309.7	0.0006	1185.48	0.00113	1168.11	0.0002	4471.34	0.000664562
206.627	0.17181	790.104	0.00556	146.623	0.14223	560.514	0.00961	233.703	0.14223	676.562	0.00978	176.933	0.22392	785.034	0.00961		1182.34	0.00133	4525.78	0.0018	356.384	0.00226	1363.46	0.00269	310.079	0.0007	1186.93	0.00113	1169.54	0.0004	4476.81	0.000664562
206.879	0.16126	791.07	0.00555	146.802	0.15325	561.199	0.0096	233.988	0.15325	677.389	0.00975	177.15	0.21669	785.993	0.0096		1183.78	0	4531.32	0.0018	356.82	0.00263	1365.13	0.00269	310.458	0.0008	1188.38	0.00113	1170.97	0.0005	4482.28	0.000664562
207.132	0.17262	792.036	0.00553	146.982	0.13561	561.885	0.00959	234.274	0.13561	678.216	0.00972	177.366	0.20867	786.953	0.00959		1185.23	0.00178	4536.85	0.0018	357.255	0.00301	1366.8	0.00269	310.837	0.0008	1189.83	0.00113	1172.4	0.0002	4487.76	0.000664562
207.385	0.16937	793.002	0.00552	147.161	0.14112	562.57	0.00958	234.56	0.14112	679.043	0.00969	177.582	0.20867	787.913	0.00958		1186.67	0.00133	4542.38	0.0018	357.691	0.00339	1368.46	0.00269	311.216	0.0013	1191.28	0.00113	1173.83	0.0004	4493.23	0.000664562
207.637	0.17505	793.968	0.0055	147.34	0.15436	563.255	0.00957	234.845	0.15436	679.871	0.00966	177.799	0.20385	788.873	0.00957		1188.12	0.00133	4547.91	0.0018	358.127	0.00263	1370.13	0.00269	311.596	0.0006	1192.73	0.00113	1175.26	0.0003	4498.7	0.000664562
207.89	0.16775	794.934	0.00548	147.519	0.14333	563.94	0.00957	235.131	0.14333	680.698	0.00963	178.015	0.20626	789.832	0.00957		1189.56	0.00356	4553.45	0.0018	358.563	0.00226	1371.8	0.00269	311.975	0.001	1194.19	0.00113	1176.69	0.0004	4504.18	0.000664562
208.142	0.15828	795.9	0.00547	147.699	0.14664	564.625	0.00956	235.417	0.14664	681.525	0.0096	178.231	0.22151	790.792	0.00956		1191.01	0.00267	4558.98	0.0018	358.998	0.00376	1373.46	0.00269	312.354	0.0005	1195.64	0.00113	1178.12	0.0003	4509.65	0.000664562
208.395	0.16558	796.866	0.00545	147.878	0.12789	565.311	0.00955	235.702	0.12789	682.352	0.00957	178.447	0.22071	791.752	0.00955		1192.45	0.000444444	4564.51	0.0018	359.434	0.00263	1375.13	0.00269	312.733	0.0004	1197.09	0.00113	1179.55	0.0007	4515.12	0.000664562
208.648	0.17127	797.832	0.00544	148.057	0.14223	565.996	0.00954	235.988	0.14223	683.179	0.00954	178.664	0.21108	792.711	0.00954		1193.9	0.00267	4570.05	0.0018	359.87	0.00263	1376.8	0.00269	313.112	0.0008	1198.54	0.00113	1180.98	0.0005	4520.59	0.000664562
208.9	0.17424	798.798	0.00542	148.236	0.12679	566.681	0.00954	236.274	0.12679	684.006	0.00952	178.88	0.19743	793.671	0.00954		1195.35	0.00222	4575.58	0.0018	360.305	0.00263	1378.47	0.00269	313.491	0.0008	1199.99	0.00113	1182.41	0.0007	4526.07	0.000664562
209.153	0.16558	799.763	0.00541	148.416	0.12459	567.366	0.00953	236.56	0.12459	684.833	0.00949	179.096	0.20706	794.631	0.00953		1196.79	0.000888889	4581.11	0.0018	360.741	0.00188	1380.13	0.00269	313.87	0.0007	1201.44	0.00113	1183.84	0.0005	4531.54	0.000664562
209.405	0.17235	800.729	0.00539	148.595	0.13561	568.052	0.00952	236.845	0.13561	685.66	0.00946	179.313	0.22873	795.59	0.00952		1198.24	0.00178	4586.64	0.0018	361.177	0.0015	1381.8	0.00269	314.249	0.0006	1202.89	0.00113	1185.27	0.0005	4537.01	0.000664562
209.658	0.18317	801.695	0.00538	148.774	0.15325	568.737	0.00951	237.131	0.15325	686.487	0.00943	179.529	0.22231	796.55	0.00951		1199.68	0.00222	4592.18	0.0018	361.612	0.0015	1383.47	0.00269	314.628	0.0008	1204.34	0.00113	1186.7	0.0008	4542.49	0.000664562
209.911	0.171	802.661	0.00536	148.953	0.13782	569.422	0.00951	237.417	0.13782	687.314	0.0094	179.745	0.20385	797.51	0.00951		1201.13	0.000444444	4597.71	0.0018	362.048	0.00301	1385.13	0.00269	315.007	0.0006	1205.79	0.00113	1188.13	0.0005	4547.96	0.000664562
210.163	0.17614	803.627	0.00535	149.133	0.14223	570.107	0.0095	237.702	0.14223	688.141	0.00937	179.962	0.19583	798.47	0.0095		1202.57	0.00133	4603.24	0.0018	362.484	0.00451	1386.8	0.00269	315.386	0.0004	1207.24	0.00113	1189.56	0.0003	4553.43	0.000664562
210.416	0.16883	804.593	0.00533	149.312	0.14553	570.792	0.00949	237.988	0.14553	688.969	0.00935	180.178	0.187	799.429	0.00949		1204.02	0.000888889	4608.77	0.0018	362.919	0.00226	1388.47	0.00269	315.765	0.0006	1208.7	0.00113	1190.99	0.0007	4558.9	0.000664562
210.668	0.17587	805.559	0.00532	149.491	0.15215	571.478	0.00948	238.274	0.15215	689.796	0.00932	180.394	0.2199	800.389	0.00948		1205.46	0.000888889	4614.31	0.0018	363.355	0.00301	1390.13	0.00269	316.144	0.0004	1210.15	0.00113	1192.42	0.0007	4564.38	0.000664562
210.921	0.1783	806.525	0.0053	149.67	0.11907	572.163	0.00948	238.56	0.11907	690.623	0.00929	180.611	0.20626	801.349	0.00948		1206.91	0.00222	4619.84	0.0018	363.791	0.00339	1391.8	0.00269	316.523	0.0007	1211.6	0.00113	1193.85	0.0007	4569.85	0.000664562
211.174	0.17045	807.491	0.00529	149.85	0.13341	572.848	0.00947	238.845	0.13341	691.45	0.00926	180.827	0.20144	802.308	0.00947		1208.35	0.00133	4625.37	0.0018	364.226	0.00226	1393.47	0.00269	316.903	0.0007	1213.05	0.00113	1195.28	0.0001	4575.32	0.000664562
211.426	0.16261	808.457	0.00527	150.029	0.13892	573.533	0.00946	239.131	0.13892	692.277	0.00924	181.043	0.18941	803.268	0.00946		1209.8	0.00133	4630.91	0.0018	364.662	0.00339	1395.13	0.00269	317.282	0.0007	1214.5	0.00113	1196.71	0.0004	4580.8	0.000664562
211.679	0.18047	809.422	0.00526	150.208	0.14333	574.219	0.00946	239.417	0.14333	693.104	0.00921	181.259	0.20626	804.228	0.00946		1211.25	0.000888889	4636.44	0.0018	365.098	0.00414	1396.8	0.00269	317.661	0.0008	1215.95	0.00113	1198.14	0.0006	4586.27	0.000664562
211.931	0.16748	810.388	0.00524	150.387	0.13782	574.904	0.00945	239.702	0.13782	693.931	0.00918	181.476	0.22231	805.187	0.00945		1212.69	0.000888889	4641.97	0.0018	365.533	0.00226	1398.47	0.00269	318.04	0.0006	1217.4	0.00113	1199.57	0.0003	4591.74	0.000664562
212.184	0.16694	811.354	0.00523	150.566	0.15215	575.589	0.00944	239.988	0.15215	694.758	0.00916	181.692	0.20064	806.147	0.00944		1214.14	0.00267	4647.5	0.0018	365.969	0.00301	1400.13	0.00269	318.419	0.0006	1218.85	0.00113	1201	0.0004	4597.22	0.000664562
212.437	0.16396	812.32	0.00522	150.746	0.14112	576.274	0.00944	240.274	0.14112	695.585	0.00913	181.908	0.22392	807.107	0.00944		1215.58	0.000444444	4653.04	0.0018	366.405	0.00226	1401.8	0.00269	318.798	0.0006	1220.3	0.00113	1202.43	0.0003	4602.69	0.000664562
212.689	0.1645	813.286	0.0052	150.925	0.14112	576.96	0.00943	240.559	0.14112	696.412	0.0091	182.125	0.22151	808.067	0.00943		1217.03	0.00222	4658.57	0.0018	366.84	0.00263	1403.47	0.00269	319.177	0.0016	1221.75	0.00113	1203.86	0.001	4608.16	0.000664562
212.942	0.15639	814.252	0.00519	151.104	0.15105	577.645	0.00942	240.845	0.15105	697.239	0.00908	182.341	0.1878	809.026	0.00942		1218.47	0.000888889	4664.1	0.0018	367.276	0.00113	1405.13	0.00269	319.556	0.0003	1223.21	0.00113	1205.29	0.0005	4613.63	0.000664562
213.194	0.16017	815.218	0.00517	151.283	0.15105	578.33	0.00942	241.131	0.15105	698.067	0.00905	182.557	0.23034	809.986	0.00942		1219.92	0.00222	4669.63	0.0018	367.712	0.00188	1406.8	0.00269	319.935	0.0011	1224.66	0.00113	1206.72	0.0008	4619.11	0.000664562
213.447	0.16423	816.184	0.00516	151.463	0.16538	579.015	0.00941	241.417	0.16538	698.894	0.00903	182.774	0.18138	810.946	0.00941		1221.36	0.000888889	4675.17	0.0018	368.147	0.00188	1408.47	0.00269	320.314	0.0008	1226.11	0.00113	1208.15	0.0003	4624.58	0.000664562
213.7	0.15449	817.15	0.00515	151.642	0.12789	579.7	0.0094	241.702	0.12789	699.721	0.009	182.99	0.20465	811.905	0.0094		1222.81	0.000888889	4680.7	0.0018	368.583	0.00113	1410.13	0.00269	320.693	0.0014	1227.56	0.00113	1209.58	0.0002	4630.05	0.000664562
213.952	0.16261	818.116	0.00513	151.821	0.14664	580.386	0.0094	241.988	0.14664	700.548	0.00897	183.206	0.21669	812.865	0.0094		1224.25	0.000888889	4686.23	0.0018	369.019	0.00414	1411.8	0.00269	321.072	0.0008	1229.01	0.00113	1211.01	0.0004	4635.53	0.000664562
214.205	0.16396	819.081	0.00512	152	0.12679	581.071	0.00939	242.274	0.12679	701.375	0.00895	183.422	0.20706	813.825	0.00939		1225.7	0.00311	4691.77	0.0018	369.454	0.00188	1413.47	0.00269	321.451	0.0007	1230.46	0.00113	1212.44	0.0004	4641	0.000664562
214.457	0.16153	820.047	0.00511	152.18	0.12789	581.756	0.00938	242.559	0.12789	702.202	0.00892	183.639	0.1886	814.784	0.00938		1227.14	0.00133	4697.3	0.0018	369.89	0.00376	1415.14	0.00269	321.83	0.0009	1231.91	0.00113	1213.87	0.0003	4646.47	0.000664562
214.71	0.16613	821.013	0.00509	152.359	0.12459	582.441	0.00938	242.845	0.12459	703.029	0.0089	183.855	0.20706	815.744	0.00938		1228.59	0.00178	4702.83	0.0018	370.326	0.00226	1416.8	0.00269	322.209	0.0015	1233.36	0.00113	1215.3	0.0005	4651.94	0.000664562
214.963	0.1664	821.979	0.00508	152.538	0.129	583.127	0.00937	243.131	0.129	703.856	0.00887	184.071	0.18941	816.704	0.00937		1230.04	0.00222	4708.36	0.0018	370.761	0.00188	1418.47	0.00269	322.589	0.0008	1234.81	0.00113	1216.73	0.0006	4657.42	0.000664562
215.215	0.15043	822.945	0.00507	152.717	0.13671	583.812	0.00937	243.416	0.13671	704.683	0.00885	184.288	0.18218	817.664	0.00937		1231.48	0.00133	4713.9	0.0018	371.197	0.0015	1420.14	0.00269	322.968	0.0004	1236.26	0.00113	1218.16	0.0007	4662.89	0.000664562
215.468	0.15233	823.911	0.00506	152.897	0.14884	584.497	0.00936	243.702	0.14884	705.51	0.00882	184.504	0.19583	818.623	0.00936		1232.93	0.00133	4719.43	0.0018	371.633	0.0015	1421.8	0.00269	323.347	0.0007	1237.72	0.00113	1219.59	0.0005	4668.36	0.000664562
215.72	0.16126	824.877	0.00504	153.076	0.12238	585.182	0.00935	243.988	0.12238	706.337	0.0088	184.72	0.18941	819.583	0.00935		1234.37	0.00133	4724.96	0.0018	372.069	0.00113	1423.47	0.00269	323.726	0.0006	1239.17	0.00113	1221.02	0.0002	4673.84	0.000664562
215.973	0.15368	825.843	0.00503	153.255	0.14112	585.867	0.00935	244.274	0.14112	707.165	0.00878	184.936	0.19101	820.543	0.00935		1235.82	0.00222	4730.49	0.0018	372.504	0.00301	1425.14	0.00269	324.105	0.0007	1240.62	0.00113	1222.44	0.001	4679.31	0.000664562
216.226	0.15666	826.809	0.00502	153.434	0.13341	586.553	0.00934	244.559	0.13341	707.992	0.00875	185.153	0.19342	821.502	0.00934		1237.26	0.00311	4736.03	0.0018	372.94	0.00113	1426.8	0.00269	324.484	0.001	1242.07	0.00113	1223.87	0.0007	4684.78	0.000664562
216.478	0.1664	827.774	0.00501	153.614	0.11797	587.238	0.00934	244.845	0.11797	708.819	0.00873	185.369	0.19181	822.462	0.00934		1238.71	0.000888889	4741.56	0.0018	373.376	0.00301	1428.47	0.00269	324.863	0.0004	1243.52	0.00113	1225.3	0.0005	4690.25	0.000664562
216.731	0.16044	828.74	0.00499	153.793	0.1312	587.923	0.00933	245.131	0.1312	709.646	0.0087	185.585	0.20867	823.422	0.00933		1240.15	0.000888889	4747.09	0.0018	373.811	0.000752445	1430.14	0.00269	325.242	0.0014	1244.97	0.00113	1226.73	0.0005	4695.73	0.000664562
216.983	0.15611	829.706	0.00498	153.972	0.1301	588.608	0.00932	245.416	0.1301	710.473	0.00868	185.802	0.20787	824.381	0.00932		1241.6	0.00178	4752.63	0.0018	374.247	0.0015	1431.8	0.00269	325.621	0.0006	1246.42	0.00113	1228.16	0.001	4701.2	0.000664562
217.236	0.15557	830.672	0.00497	154.151	0.12569	589.294	0.00932	245.702	0.12569	711.3	0.00866	186.018	0.1862	825.341	0.00932		1243.04	0.00356	4758.16	0.0018	374.683	0.00301	1433.47	0.00269	326	0.0003	1247.87	0.00113	1229.59	0.0006	4706.67	0.000664562
217.489	0.16098	831.638	0.00496	154.331	0.14002	589.979	0.00931	245.988	0.14002	712.127	0.00863	186.234	0.18218	826.301	0.00931		1244.49	0.00267	4763.69	0.0018	375.118	0.0015	1435.14	0.00269	326.379	0.0012	1249.32	0.00113	1231.02	0.0003	4712.15	0.000664562
217.741	0.16153	832.604	0.00494	154.51	0.12679	590.664	0.00931	246.273	0.12679	712.954	0.00861	186.451	0.18539	827.261	0.00931		1245.93	0.00178	4769.22	0.0018	375.554	0.00301	1436.8	0.00269	326.758	0.0008	1250.77	0.00113	1232.45	0.0003	4717.62	0.000664562
217.994	0.15611	833.57	0.00493	154.689	0.13782	591.349	0.0093	246.559	0.13782	713.781	0.00859	186.667	0.19583	828.22	0.0093		1247.38	0.00356	4774.76	0.0018	375.99	0.0015	1438.47	0.00269	327.137	0.0006	1252.23	0.00113	1233.88	0.0002	4723.09	0.000664562
218.246	0.16126	834.536	0.00492	154.868	0.13561	592.034	0.0093	246.845	0.13561	714.608	0.00856	186.883	0.20546	829.18	0.0093		1248.83	0.00178	4780.29	0.0018	376.425	0.00226	1440.14	0.00269	327.516	0.0011	1253.68	0.00113	1235.31	0.0006	4728.56	0.000664562
218.499	0.16694	835.502	0.00491	155.048	0.14884	592.72	0.00929	247.131	0.14884	715.436	0.00854	187.1	0.17817	830.14	0.00929		1250.27	0.00311	4785.82	0.0018	376.861	0.00339	1441.8	0.00269	327.896	0.0007	1255.13	0.00113	1236.74	0.0006	4734.04	0.000664562
218.752	0.16775	836.468	0.0049	155.227	0.12238	593.405	0.00929	247.416	0.12238	716.263	0.00852	187.316	0.20144	831.099	0.00929		1251.72	0.00133	4791.35	0.0018	377.297	0.00113	1443.47	0.00269	328.275	0.0013	1256.58	0.00113	1238.17	0.0005	4739.51	0.000664562
219.004	0.15368	837.433	0.00489	155.406	0.11136	594.09	0.00928	247.702	0.11136	717.09	0.0085	187.532	0.17817	832.059	0.00928		1253.16	0.00267	4796.89	0.0018	377.732	0.00113	1445.14	0.00269	328.654	0.0007	1258.03	0.00113	1239.6	0.0005	4744.98	0.000664562
219.257	0.16748	838.399	0.00487	155.585	0.12128	594.775	0.00927	247.988	0.12128	717.917	0.00847	187.748	0.18379	833.019	0.00927		1254.61	0.000444444	4802.42	0.0018	378.168	0.00188	1446.8	0.00269	329.033	0.0007	1259.48	0.00113	1241.03	0.0008	4750.46	0.000664562
219.509	0.16017	839.365	0.00486	155.765	0.11797	595.461	0.00927	248.273	0.11797	718.744	0.00845	187.965	0.2183	833.978	0.00927		1256.05	0.00267	4807.95	0.0018	378.604	0.000752445	1448.47	0.00269	329.412	0.0012	1260.93	0.00113	1242.46	0.0002	4755.93	0.000664562
219.762	0.15666	840.331	0.00485	155.944	0.12128	596.146	0.00926	248.559	0.12128	719.571	0.00843	188.181	0.17496	834.938	0.00926		1257.5	0.00178	4813.49	0.0018	379.039	0.00188	1450.14	0.00269	329.791	0.0006	1262.38	0.00113	1243.89	0.0007	4761.4	0.000664562
220.015	0.16098	841.297	0.00484	156.123	0.129	596.831	0.00926	248.845	0.129	720.398	0.00841	188.397	0.18459	835.898	0.00926		1258.94	0.000888889	4819.02	0.0018	379.475	0.00376	1451.81	0.00269	330.17	0.0007	1263.83	0.00113	1245.32	0.0009	4766.87	0.000664562
220.267	0.16721	842.263	0.00483	156.302	0.12459	597.516	0.00925	249.13	0.12459	721.225	0.00839	188.614	0.18379	836.858	0.00925		1260.39	0.000444444	4824.55	0.0018	379.911	0.0015	1453.47	0.00269	330.549	0.0008	1265.28	0.00113	1246.75	0.0004	4772.35	0.000664562
220.52	0.15828	843.229	0.00482	156.482	0.14002	598.201	0.00925	249.416	0.14002	722.052	0.00836	188.83	0.16453	837.817	0.00925		1261.83	0.000888889	4830.08	0.0018	380.346	0.00113	1455.14	0.00269	330.928	0.0008	1266.74	0.00113	1248.18	0.0007	4777.82	0.000664562
220.772	0.16558	844.195	0.00481	156.661	0.10915	598.887	0.00924	249.702	0.10915	722.879	0.00834	189.046	0.20867	838.777	0.00924		1263.28	0.00311	4835.62	0.0018	380.782	0.00226	1456.81	0.00269	331.307	0.0008	1268.19	0.00113	1249.61	0.0005	4783.29	0.000664562
221.025	0.14881	845.161	0.0048	156.84	0.12018	599.572	0.00924	249.988	0.12018	723.706	0.00832	189.262	0.2183	839.737	0.00924		1264.72	0.000444444	4841.15	0.0018	381.218	0.0015	1458.47	0.00269	331.686	0.0007	1269.64	0.00113	1251.04	0.0006	4788.77	0.000664562
221.278	0.16017	846.127	0.00479	157.019	0.13341	600.257	0.00923	250.273	0.13341	724.534	0.0083	189.479	0.18379	840.696	0.00923		1266.17	0.00133	4846.68	0.0018	381.653	0.000752445	1460.14	0.00269	332.065	0.0004	1271.09	0.00113	1252.47	0.0004	4794.24	0.000664562
221.53	0.15801	847.092	0.00477	157.199	0.12128	600.942	0.00923	250.559	0.12128	725.361	0.00828	189.695	0.16854	841.656	0.00923		1267.62	0.00178	4852.22	0.0018	382.089	0.0015	1461.81	0.00269	332.444	0.0006	1272.54	0.00113	1253.9	0.0002	4799.71	0.000664562
221.783	0.15855	848.058	0.00476	157.378	0.12018	601.628	0.00922	250.845	0.12018	726.188	0.00826	189.911	0.19422	842.616	0.00922		1269.06	0.00133	4857.75	0.0018	382.525	0.00263	1463.47	0.00269	332.823	0.0008	1273.99	0.00113	1255.33	0.0006	4805.18	0.000664562
222.035	0.16396	849.024	0.00475	157.557	0.11797	602.313	0.00922	251.13	0.11797	727.015	0.00824	190.128	0.17576	843.575	0.00922		1270.51	0.00133	4863.28	0.0018	382.96	0.000752445	1465.14	0.00269	333.203	0.0006	1275.44	0.00113	1256.76	0.0004	4810.66	0.000664562
222.288	0.1553	849.99	0.00474	157.736	0.10695	602.998	0.00921	251.416	0.10695	727.842	0.00822	190.344	0.17496	844.535	0.00921		1271.95	0.00267	4868.81	0.0018	383.396	0.00263	1466.81	0.00269	333.582	0.0008	1276.89	0.00113	1258.19	0.0006	4816.13	0.000664562
222.541	0.14367	850.956	0.00473	157.916	0.13892	603.683	0.00921	251.702	0.13892	728.669	0.0082	190.56	0.21348	845.495	0.00921		1273.4	0.000888889	4874.35	0.0018	383.832	0.00263	1468.47	0.00269	333.961	0.0007	1278.34	0.00113	1259.62	0.0012	4821.6	0.000664562
222.793	0.14719	851.922	0.00472	158.095	0.11687	604.369	0.0092	251.987	0.11687	729.496	0.00818	190.777	0.1886	846.455	0.0092		1274.84	0.00222	4879.88	0.0018	384.267	0.00339	1470.14	0.00269	334.34	0.0007	1279.79	0.00113	1261.05	0.001	4827.08	0.000664562
223.046	0.15233	852.888	0.00471	158.274	0.11907	605.054	0.0092	252.273	0.11907	730.323	0.00815	190.993	0.19101	847.414	0.0092		1276.29	0.00311	4885.41	0.0018	384.703	0.0015	1471.81	0.00269	334.719	0.0009	1281.25	0.00113	1262.48	0.0001	4832.55	0.000664562
223.298	0.15882	853.854	0.0047	158.453	0.14443	605.739	0.00919	252.559	0.14443	731.15	0.00813	191.209	0.187	848.374	0.00919		1277.73	0.000444444	4890.94	0.0018	385.139	0.00451	1473.47	0.00269	335.098	0.0005	1282.7	0.00113	1263.91	0.0004	4838.02	0.000664562
223.551	0.14232	854.82	0.00469	158.633	0.13451	606.424	0.00919	252.845	0.13451	731.977	0.00811	191.425	0.17817	849.334	0.00919		1279.18	0.00267	4896.48	0.0018	385.575	0.00188	1475.14	0.00269	335.477	0.0008	1284.15	0.00113	1265.34	0.0003	4843.49	0.000664562
223.804	0.16856	855.786	0.00468	158.812	0.13451	607.109	0.00918	253.13	0.13451	732.804	0.00809	191.642	0.19021	850.293	0.00918		1280.62	0.00133	4902.01	0.0018	386.01	0.00188	1476.81	0.00269	335.856	0.001	1285.6	0.00113	1266.77	0.0007	4848.97	0.000664562
224.056	0.15611	856.751	0.00467	158.991	0.14443	607.795	0.00918	253.416	0.14443	733.632	0.00807	191.858	0.18459	851.253	0.00918		1282.07	0.000444444	4907.54	0.0018	386.446	0.00414	1478.47	0.00269	336.235	0.0004	1287.05	0.00113	1268.2	0.0005	4854.44	0.000664562
224.309	0.14096	857.717	0.00466	159.17	0.1312	608.48	0.00918	253.702	0.1312	734.459	0.00805	192.074	0.1573	852.213	0.00918		1283.52	0.00133	4913.08	0.0018	386.882	0.00339	1480.14	0.00269	336.614	0.0006	1288.5	0.00113	1269.63	0.0004	4859.91	0.000664562
224.561	0.15152	858.683	0.00465	159.35	0.129	609.165	0.00917	253.987	0.129	735.286	0.00804	192.291	0.18058	853.172	0.00917		1284.96	0.000888889	4918.61	0.0018	387.317	0	1481.81	0.00269	336.993	0.0009	1289.95	0.00113	1271.06	0.0006	4865.39	0.000664562
224.814	0.14529	859.649	0.00464	159.529	0.13451	609.85	0.00917	254.273	0.13451	736.113	0.00802	192.507	0.17817	854.132	0.00917		1286.41	0.00178	4924.14	0.0018	387.753	0.00188	1483.48	0.00269	337.372	0.0008	1291.4	0.00113	1272.49	0.0006	4870.86	0.000664562
225.067	0.1599	860.615	0.00463	159.708	0.14884	610.536	0.00916	254.559	0.14884	736.94	0.008	192.723	0.18218	855.092	0.00916		1287.85	0.00222	4929.67	0.0018	388.189	0.000376223	1485.14	0.00269	337.751	0.0006	1292.85	0.00113	1273.92	0.0008	4876.33	0.000664562
225.319	0.15747	861.581	0.00462	159.887	0.11246	611.221	0.00916	254.844	0.11246	737.767	0.00798	192.94	0.17657	856.052	0.00916		1289.3	0.00178	4935.21	0.0018	388.624	0.00376	1486.81	0.00269	338.13	0.0012	1294.31	0.00113	1275.35	0.0003	4881.8	0.000664562
225.572	0.15287	862.547	0.00461	160.067	0.12348	611.906	0.00915	255.13	0.12348	738.594	0.00796	193.156	0.16774	857.011	0.00915		1290.74	0.000888889	4940.74	0.0018	389.06	0.00113	1488.48	0.00269	338.51	0.0003	1295.76	0.00113	1276.78	0.0004	4887.28	0.000664562
225.824	0.15584	863.513	0.0046	160.246	0.12679	612.591	0.00915	255.416	0.12679	739.421	0.00794	193.372	0.20465	857.971	0.00915		1292.19	0.00267	4946.27	0.0018	389.496	0.00226	1490.14	0.00269	338.889	0.001	1297.21	0.00113	1278.21	0.0003	4892.75	0.000664562
226.077	0.15476	864.479	0.00459	160.425	0.12679	613.276	0.00914	255.702	0.12679	740.248	0.00792	193.589	0.2199	858.931	0.00914		1293.63	0.000888889	4951.8	0.0018	389.931	0.00226	1491.81	0.00269	339.268	0.0006	1298.66	0.00113	1279.64	0.0006	4898.22	0.000664562
226.33	0.13718	865.445	0.00458	160.604	0.11356	613.962	0.00914	255.987	0.11356	741.075	0.0079	193.805	0.19743	859.89	0.00914		1295.08	0.00133	4957.34	0.0018	390.367	0.00339	1493.48	0.00269	339.647	0.0007	1300.11	0.00113	1281.06	0.0004	4903.7	0.000664562
226.582	0.1434	866.41	0.00457	160.784	0.11687	614.647	0.00914	256.273	0.11687	741.903	0.00788	194.021	0.17014	860.85	0.00914		1296.52	0.00356	4962.87	0.0018	390.803	0.00188	1495.14	0.00269	340.026	0.0011	1301.56	0.00113	1282.49	0.0002	4909.17	0.000664562
226.835	0.14421	867.376	0.00456	160.963	0.14002	615.332	0.00913	256.559	0.14002	742.73	0.00786	194.237	0.19101	861.81	0.00913		1297.97	0.00311	4968.4	0.0018	391.238	0.00188	1496.81	0.00269	340.405	0.0008	1303.01	0.00113	1283.92	0.0008	4914.64	0.000664562
227.087	0.14637	868.342	0.00456	161.142	0.12128	616.017	0.00913	256.844	0.12128	743.557	0.00785	194.454	0.16693	862.769	0.00913		1299.41	0.00133	4973.94	0.0018	391.674	0.00188	1498.48	0.00269	340.784	0.0007	1304.46	0.00113	1285.35	0.001	4920.11	0.000664562
227.34	0.14989	869.308	0.00455	161.321	0.11246	616.703	0.00912	257.13	0.11246	744.384	0.00783	194.67	0.19342	863.729	0.00912		1300.86	0.000444444	4979.47	0.0018	392.11	0.00226	1500.14	0.00269	341.163	0.0012	1305.91	0.00113	1286.78	0.0006	4925.59	0.000664562
227.593	0.14773	870.274	0.00454	161.5	0.12348	617.388	0.00912	257.416	0.12348	745.211	0.00781	194.886	0.18941	864.689	0.00912		1302.31	0.004	4985	0.0018	392.545	0.00376	1501.81	0.00269	341.542	0.0007	1307.36	0.00113	1288.21	0.0006	4931.06	0.000664562
227.845	0.14637	871.24	0.00453	161.68	0.1301	618.073	0.00912	257.701	0.1301	746.038	0.00779	195.103	0.19181	865.648	0.00912		1303.75	0.00133	4990.53	0.0018	392.981	0.00263	1503.48	0.00269	341.921	0.0006	1308.82	0.00113	1289.64	0.0005	4936.53	0.000664562
228.098	0.15043	872.206	0.00452	161.859	0.14664	618.758	0.00911	257.987	0.14664	746.865	0.00777	195.319	0.19101	866.608	0.00911		1305.2	0.00133	4996.07	0.0018	393.417	0.0015	1505.14	0.00269	342.3	0.0008	1310.27	0.00113	1291.07	0.0006	4942.01	0.000664562
228.35	0.14692	873.172	0.00451	162.038	0.15546	619.443	0.00911	258.273	0.15546	747.692	0.00775	195.535	0.17737	867.568	0.00911		1306.64	0.00267	5001.6	0.0018	393.852	0.00188	1506.81	0.00269	342.679	0.0006	1311.72	0.00113	1292.5	0.0007	4947.48	0.000664562
228.603	0.148	874.138	0.0045	162.217	0.11246	620.129	0.0091	258.558	0.11246	748.519	0.00774	195.751	0.187	868.528	0.0091		1308.09	0.000888889	5007.13	0.0018	394.288	0.00188	1508.48	0.00269	343.058	0.0006	1313.17	0.00113	1293.93	0.0005	4952.95	0.000664562
228.856	0.15395	875.104	0.00449	162.397	0.10915	620.814	0.0091	258.844	0.10915	749.346	0.00772	195.968	0.19422	869.487	0.0091		1309.53	0.00222	5012.66	0.0018	394.724	0.00301	1510.14	0.00269	343.437	0.0008	1314.62	0.00113	1295.36	0.0003	4958.42	0.000664562
229.108	0.14692	876.069	0.00448	162.576	0.11797	621.499	0.0091	259.13	0.11797	750.173	0.0077	196.184	0.17255	870.447	0.0091		1310.98	0.00222	5018.2	0.0018	395.159	0.0015	1511.81	0.00269	343.816	0.0005	1316.07	0.00113	1296.79	0.0004	4963.9	0.000664562
229.361	0.14286	877.035	0.00447	162.755	0.11025	622.184	0.00909	259.416	0.11025	751.001	0.00768	196.4	0.18138	871.407	0.00909		1312.42	0.00133	5023.73	0.0018	395.595	0.0015	1513.48	0.00269	344.196	0.0008	1317.52	0.00113	1298.22	0.0003	4969.37	0.000664562
229.613	0.14989	878.001	0.00447	162.934	0.11246	622.87	0.00909	259.701	0.11246	751.828	0.00767	196.617	0.18138	872.366	0.00909		1313.87	0.00222	5029.26	0.0018	396.031	0.0015	1515.14	0.00269	344.575	0.0005	1318.97	0.00113	1299.65	0.0005	4974.84	0.000664562
229.866	0.15043	878.967	0.00446	163.114	0.12569	623.555	0.00908	259.987	0.12569	752.655	0.00765	196.833	0.1878	873.326	0.00908		1315.31	0	5034.8	0.0018	396.466	0.00301	1516.81	0.00269	344.954	0.0007	1320.42	0.00113	1301.08	0.0002	4980.32	0.000664562
230.119	0.14881	879.933	0.00445	163.293	0.12018	624.24	0.00908	260.273	0.12018	753.482	0.00763	197.049	0.19262	874.286	0.00908		1316.76	0.00222	5040.33	0.0018	396.902	0.00263	1518.48	0.00269	345.333	0.0008	1321.87	0.00113	1302.51	0.0007	4985.79	0.000664562
230.371	0.14015	880.899	0.00444	163.472	0.11136	624.925	0.00908	260.558	0.11136	754.309	0.00762	197.266	0.17014	875.245	0.00908		1318.2	0.00133	5045.86	0.0018	397.338	0.000376223	1520.15	0.00269	345.712	0.0005	1323.33	0.00113	1303.94	0.001	4991.26	0.000664562
230.624	0.13988	881.865	0.00443	163.651	0.12018	625.611	0.00907	260.844	0.12018	755.136	0.0076	197.482	0.187	876.205	0.00907		1319.65	0.00267	5051.39	0.0018	397.773	0.00226	1521.81	0.00269	346.091	0.0011	1324.78	0.00113	1305.37	0.0003	4996.73	0.000664562
230.876	0.14637	882.831	0.00442	163.831	0.11797	626.296	0.00907	261.13	0.11797	755.963	0.00758	197.698	0.18379	877.165	0.00907		1321.1	0.00267	5056.93	0.0018	398.209	0.00301	1523.48	0.00269	346.47	0.0005	1326.23	0.00113	1306.8	0.0008	5002.21	0.000664562
231.129	0.1415	883.797	0.00442	164.01	0.14553	626.981	0.00906	261.416	0.14553	756.79	0.00756	197.915	0.20144	878.125	0.00906		1322.54	0.00178	5062.46	0.0018	398.645	0.00188	1525.15	0.00269	346.849	0.0008	1327.68	0.00113	1308.23	0.0006	5007.68	0.000664562
231.382	0.13853	884.762	0.00441	164.189	0.10915	627.666	0.00906	261.701	0.10915	757.617	0.00755	198.131	0.1878	879.084	0.00906		1323.99	0.000888889	5067.99	0.0018	399.081	0.00188	1526.81	0.00269	347.228	0.0011	1329.13	0.00113	1309.66	0.0004	5013.15	0.000664562
231.634	0.14286	885.728	0.0044	164.368	0.10695	628.351	0.00906	261.987	0.10695	758.444	0.00753	198.347	0.17978	880.044	0.00906		1325.43	0.00133	5073.52	0.0018	399.516	0.00226	1528.48	0.00269	347.607	0.001	1330.58	0.00113	1311.09	0.0005	5018.63	0.000664562
231.887	0.14096	886.694	0.00439	164.548	0.11025	629.037	0.00905	262.273	0.11025	759.271	0.00752	198.563	0.18539	881.004	0.00905		1326.88	0.000444444	5079.06	0.0018	399.952	0.00226	1530.15	0.00269	347.986	0.0005	1332.03	0.00113	1312.52	0.0004	5024.1	0.000664562
232.139	0.13826	887.66	0.00438	164.727	0.12569	629.722	0.00905	262.558	0.12569	760.099	0.0075	198.78	0.18218	881.963	0.00905		1328.32	0.00222	5084.59	0.0018	400.388	0.00263	1531.81	0.00269	348.365	0.0007	1333.48	0.00113	1313.95	0.0003	5029.57	0.000664562
232.392	0.13718	888.626	0.00438	164.906	0.09813	630.407	0.00905	262.844	0.09813	760.926	0.00748	198.996	0.19984	882.923	0.00905		1329.77	0.00267	5090.12	0.0018	400.823	0.00113	1533.48	0.00269	348.744	0.0009	1334.93	0.00113	1315.38	0.0008	5035.05	0.000664562
232.645	0.14773	889.592	0.00437	165.085	0.11246	631.092	0.00904	263.13	0.11246	761.753	0.00747	199.212	0.16292	883.883	0.00904		1331.21	0.00222	5095.66	0.0018	401.259	0.00113	1535.15	0.00269	349.123	0.0006	1336.38	0.00113	1316.81	0.0007	5040.52	0.000664562
232.897	0.14935	890.558	0.00436	165.265	0.11246	631.778	0.00904	263.415	0.11246	762.58	0.00745	199.429	0.16453	884.842	0.00904		1332.66	0.00133	5101.19	0.0018	401.695	0.00263	1536.81	0.00269	349.503	0.0006	1337.84	0.00113	1318.24	0.0007	5045.99	0.000664562
233.15	0.14096	891.524	0.00435	165.444	0.11577	632.463	0.00904	263.701	0.11577	763.407	0.00743	199.645	0.19663	885.802	0.00904		1334.1	0.000444444	5106.72	0.0018	402.13	0.0015	1538.48	0.00269	349.882	0.0002	1339.29	0.00113	1319.67	0.0004	5051.46	0.000664562
233.402	0.1369	892.49	0.00434	165.623	0.1312	633.148	0.00903	263.987	0.1312	764.234	0.00742	199.861	0.14767	886.762	0.00903		1335.55	0.00267	5112.25	0.0018	402.566	0.0015	1540.15	0.00269	350.261	0.0006	1340.74	0.00113	1321.1	0.0009	5056.94	0.000664562
233.655	0.14096	893.456	0.00434	165.802	0.10805	633.833	0.00903	264.272	0.10805	765.061	0.0074	200.077	0.1886	887.722	0.00903		1336.99	0.00178	5117.79	0.0018	403.002	0.00226	1541.81	0.00269	350.64	0.0002	1342.19	0.00113	1322.53	0.0007	5062.41	0.000664562
233.908	0.14692	894.421	0.00433	165.982	0.11246	634.518	0.00903	264.558	0.11246	765.888	0.00739	200.294	0.18299	888.681	0.00903		1338.44	0.00222	5123.32	0.0018	403.437	0.00263	1543.48	0.00269	351.019	0.0005	1343.64	0.00113	1323.96	0.0005	5067.88	0.000664562
234.16	0.13582	895.387	0.00432	166.161	0.11577	635.204	0.00902	264.844	0.11577	766.715	0.00737	200.51	0.16854	889.641	0.00902		1339.89	0.00178	5128.85	0.0018	403.873	0.00263	1545.15	0.00269	351.398	0.0005	1345.09	0.00113	1325.39	0.0007	5073.36	0.000664562
234.413	0.13961	896.353	0.00431	166.34	0.09372	635.889	0.00902	265.13	0.09372	767.542	0.00736	200.726	0.17416	890.601	0.00902		1341.33	0.00133	5134.38	0.0018	404.309	0.00226	1546.81	0.00269	351.777	0.0003	1346.54	0.00113	1326.82	0.0002	5078.83	0.000664562
234.665	0.13474	897.319	0.00431	166.519	0.11025	636.574	0.00902	265.415	0.11025	768.369	0.00734	200.943	0.16613	891.56	0.00902		1342.78	0.00133	5139.92	0.0018	404.744	0.00188	1548.48	0.00269	352.156	0.0007	1347.99	0.00113	1328.25	0.0004	5084.3	0.000664562
234.918	0.1369	898.285	0.0043	166.699	0.129	637.259	0.00901	265.701	0.129	769.197	0.00733	201.159	0.18058	892.52	0.00901		1344.22	0.00356	5145.45	0.0018	405.18	0.00263	1550.15	0.00269	352.535	0.001	1349.44	0.00113	1329.68	0.0003	5089.77	0.000664562
235.171	0.13447	899.251	0.00429	166.878	0.12348	637.945	0.00901	265.987	0.12348	770.024	0.00731	201.375	0.187	893.48	0.00901		1345.67	0.00222	5150.98	0.0018	405.616	0.00263	1551.81	0.00269	352.914	0.0006	1350.89	0.00113	1331.11	0.0005	5095.25	0.000664562
235.423	0.14313	900.217	0.00428	167.057	0.12128	638.63	0.00901	266.272	0.12128	770.851	0.0073	201.592	0.15971	894.439	0.00901		1347.11	0.00178	5156.52	0.0018	406.051	0.00188	1553.48	0.00269	353.293	0.0007	1352.35	0.00113	1332.54	0.0007	5100.72	0.000664562
235.676	0.15124	901.183	0.00428	167.236	0.11907	639.315	0.009	266.558	0.11907	771.678	0.00728	201.808	0.18058	895.399	0.009		1348.56	0.000444444	5162.05	0.0018	406.487	0.00188	1555.15	0.00269	353.672	0.0007	1353.8	0.00113	1333.97	0.0005	5106.19	0.000664562
235.928	0.14042	902.149	0.00427	167.416	0.09482	640	0.009	266.844	0.09482	772.505	0.00727	202.024	0.17657	896.359	0.009		1350	0.00267	5167.58	0.0018	406.923	0.0015	1556.82	0.00269	354.051	0.0002	1355.25	0.00113	1335.4	0.0003	5111.67	0.000664562
236.181	0.13555	903.115	0.00426	167.595	0.12238	640.685	0.009	267.13	0.12238	773.332	0.00725	202.24	0.17335	897.319	0.009		1351.45	0.000444444	5173.11	0.0018	407.358	0.0015	1558.48	0.00269	354.43	0.0009	1356.7	0.00113	1336.83	0.0005	5117.14	0.000664562
236.434	0.13366	904.08	0.00426	167.774	0.10584	641.371	0.00899	267.415	0.10584	774.159	0.00724	202.457	0.19823	898.278	0.00899		1352.89	0.00222	5178.65	0.0018	407.794	0.00188	1560.15	0.00269	354.81	0.0005	1358.15	0.00113	1338.26	0.0004	5122.61	0.000664562
236.686	0.13988	905.046	0.00425	167.953	0.12238	642.056	0.00899	267.701	0.12238	774.986	0.00722	202.673	0.17255	899.238	0.00899		1354.34	0.00133	5184.18	0.0018	408.23	0.00188	1561.82	0.00269	355.189	0.0015	1359.6	0.00113	1339.69	0.0005	5128.08	0.000664562
236.939	0.13285	906.012	0.00424	168.133	0.12459	642.741	0.00899	267.987	0.12459	775.813	0.00721	202.889	0.17335	900.198	0.00899		1355.79	0.00178	5189.71	0.0018	408.665	0.00263	1563.48	0.00269	355.568	0.0006	1361.05	0.00113	1341.11	0.0004	5133.56	0.000664562
237.191	0.13745	906.978	0.00423	168.312	0.11136	643.426	0.00899	268.272	0.11136	776.64	0.00719	203.106	0.1565	901.157	0.00899		1357.23	0.00222	5195.25	0.0018	409.101	0.0015	1565.15	0.00269	355.947	0.0004	1362.5	0.00113	1342.54	0.0005	5139.03	0.000664562
237.444	0.1507	907.944	0.00423	168.491	0.10143	644.112	0.00898	268.558	0.10143	777.468	0.00718	203.322	0.14928	902.117	0.00898		1358.68	0.000888889	5200.78	0.0018	409.537	0.00188	1566.82	0.00269	356.326	0.0008	1363.95	0.00113	1343.97	0.0002	5144.5	0.000664562
237.697	0.13745	908.91	0.00422	168.67	0.12348	644.797	0.00898	268.844	0.12348	778.295	0.00716	203.538	0.16854	903.077	0.00898		1360.12	0.00222	5206.31	0.0018	409.972	0.00263	1568.48	0.00269	356.705	0.0009	1365.4	0.00113	1345.4	0.0003	5149.98	0.000664562
237.949	0.12554	909.876	0.00421	168.85	0.11136	645.482	0.00898	269.129	0.11136	779.122	0.00715	203.755	0.16051	904.036	0.00898		1361.57	0.000888889	5211.84	0.0018	410.408	0	1570.15	0.00269	357.084	0.0005	1366.86	0.00113	1346.83	0.0006	5155.45	0.000664562
238.202	0.13663	910.842	0.00421	169.029	0.12789	646.167	0.00897	269.415	0.12789	779.949	0.00714	203.971	0.1573	904.996	0.00897		1363.01	0.000888889	5217.38	0.0018	410.844	0.00188	1571.82	0.00269	357.463	0.0007	1368.31	0.00113	1348.26	0.0007	5160.92	0.000664562
238.454	0.14123	911.808	0.0042	169.208	0.10474	646.852	0.00897	269.701	0.10474	780.776	0.00712	204.187	0.18138	905.956	0.00897		1364.46	0	5222.91	0.0018	411.279	0.00263	1573.48	0.00269	357.842	0.0009	1369.76	0.00113	1349.69	0.0005	5166.39	0.000664562
238.707	0.1342	912.774	0.00419	169.387	0.12569	647.538	0.00897	269.986	0.12569	781.603	0.00711	204.404	0.19101	906.916	0.00897		1365.9	0.00178	5228.44	0.0018	411.715	0.00339	1575.15	0.00269	358.221	0.001	1371.21	0.00113	1351.12	0.0005	5171.87	0.000664562
238.96	0.13582	913.739	0.00419	169.567	0.10805	648.223	0.00896	270.272	0.10805	782.43	0.00709	204.62	0.1565	907.875	0.00896		1367.35	0.00178	5233.97	0.0018	412.151	0.0015	1576.82	0.00269	358.6	0.0006	1372.66	0.00113	1352.55	0.0004	5177.34	0.000664562
239.212	0.13149	914.705	0.00418	169.746	0.1301	648.908	0.00896	270.558	0.1301	783.257	0.00708	204.836	0.16372	908.835	0.00896		1368.79	0.000444444	5239.51	0.0018	412.587	0.0015	1578.48	0.00269	358.979	0.0013	1374.11	0.00113	1353.98	0.0007	5182.81	0.000664562
239.465	0.12202	915.671	0.00417	169.925	0.11797	649.593	0.00896	270.844	0.11797	784.084	0.00707	205.052	0.16693	909.795	0.00896		1370.24	0.00222	5245.04	0.0018	413.022	0.000376223	1580.15	0.00269	359.358	0.0009	1375.56	0.00113	1355.41	0.0004	5188.29	0.000664562
239.717	0.13826	916.637	0.00417	170.104	0.10695	650.279	0.00896	271.129	0.10695	784.911	0.00705	205.269	0.16693	910.754	0.00896		1371.68	0.00133	5250.57	0.0018	413.458	0.0015	1581.82	0.00269	359.737	0.0009	1377.01	0.00113	1356.84	0.0005	5193.76	0.000664562
239.97	0.13772	917.603	0.00416	170.284	0.12348	650.964	0.00895	271.415	0.12348	785.738	0.00704	205.485	0.17657	911.714	0.00895		1373.13	0.000888889	5256.11	0.0018	413.894	0.00263	1583.48	0.00269	360.116	0.0009	1378.46	0.00113	1358.27	0.0003	5199.23	0.000664562
240.223	0.12879	918.569	0.00416	170.463	0.10143	651.649	0.00895	271.701	0.10143	786.566	0.00703	205.701	0.1549	912.674	0.00895		1374.58	0.00222	5261.64	0.0018	414.329	0.00263	1585.15	0.00269	360.496	0.0009	1379.91	0.00113	1359.7	0.0006	5204.7	0.000664562
240.475	0.13122	919.535	0.00415	170.642	0.13561	652.334	0.00895	271.986	0.13561	787.393	0.00701	205.918	0.16132	913.633	0.00895		1376.02	0.00222	5267.17	0.0018	414.765	0.00339	1586.82	0.00269	360.875	0.0008	1381.37	0.00113	1361.13	0.0007	5210.18	0.000664562
240.728	0.12581	920.501	0.00414	170.821	0.0871	653.019	0.00895	272.272	0.0871	788.22	0.007	206.134	0.17255	914.593	0.00895		1377.47	0.00133	5272.7	0.0018	415.201	0.00188	1588.49	0.00269	361.254	0.001	1382.82	0.00113	1362.56	0.0002	5215.65	0.000664562
240.98	0.13718	921.467	0.00414	171.001	0.129	653.705	0.00894	272.558	0.129	789.047	0.00699	206.35	0.1549	915.553	0.00894		1378.91	0.000888889	5278.24	0.0018	415.636	0.00113	1590.15	0.00269	361.633	0.0012	1384.27	0.00113	1363.99	0.0006	5221.12	0.000664562
241.233	0.14205	922.432	0.00413	171.18	0.12679	654.39	0.00894	272.844	0.12679	789.874	0.00697	206.566	0.17897	916.513	0.00894		1380.36	0.00133	5283.77	0.0018	416.072	0.00451	1591.82	0.00269	362.012	0.0009	1385.72	0.00113	1365.42	0.0003	5226.6	0.000664562
241.486	0.13961	923.398	0.00412	171.359	0.10805	655.075	0.00894	273.129	0.10805	790.701	0.00696	206.783	0.15329	917.472	0.00894		1381.8	0.00133	5289.3	0.0018	416.508	0.000752445	1593.49	0.00269	362.391	0.0006	1387.17	0.00113	1366.85	0.0003	5232.07	0.000664562
241.738	0.12987	924.364	0.00412	171.538	0.0871	655.76	0.00893	273.415	0.0871	791.528	0.00695	206.999	0.15971	918.432	0.00893		1383.25	0.000888889	5294.83	0.0018	416.943	0.00376	1595.15	0.00269	362.77	0.0008	1388.62	0.00113	1368.28	0.0002	5237.54	0.000664562
241.991	0.11932	925.33	0.00411	171.718	0.10805	656.446	0.00893	273.701	0.10805	792.355	0.00694	207.215	0.17817	919.392	0.00893		1384.69	0.000888889	5300.37	0.0018	417.379	0.00226	1596.82	0.00269	363.149	0.0005	1390.07	0.00113	1369.71	0.0004	5243.01	0.000664562
242.243	0.12879	926.296	0.00411	171.897	0.12018	657.131	0.00893	273.986	0.12018	793.182	0.00692	207.432	0.1565	920.351	0.00893		1386.14	0.00133	5305.9	0.0018	417.815	0.00414	1598.49	0.00269	363.528	0.0007	1391.52	0.00113	1371.14	0.0006	5248.49	0.000664562
242.496	0.12635	927.262	0.0041	172.076	0.08931	657.816	0.00893	274.272	0.08931	794.009	0.00691	207.648	0.15249	921.311	0.00893		1387.58	0.00133	5311.43	0.0018	418.25	0.00263	1600.15	0.00269	363.907	0.0007	1392.97	0.00113	1372.57	0.0004	5253.96	0.000664562
242.749	0.12987	928.228	0.00409	172.255	0.10033	658.501	0.00892	274.558	0.10033	794.836	0.0069	207.864	0.17095	922.271	0.00892		1389.03	0.00178	5316.97	0.0018	418.686	0.00263	1601.82	0.00269	364.286	0.0006	1394.43	0.00113	1374	0.0004	5259.43	0.000664562
243.001	0.13447	929.194	0.00409	172.435	0.11356	659.187	0.00892	274.843	0.11356	795.664	0.00688	208.081	0.15008	923.23	0.00892		1390.47	0.000888889	5322.5	0.0018	419.122	0.00188	1603.49	0.00269	364.665	0.0007	1395.88	0.00113	1375.43	0.0007	5264.91	0.000664562
243.254	0.1296	930.16	0.00408	172.614	0.0882	659.872	0.00892	275.129	0.0882	796.491	0.00687	208.297	0.17978	924.19	0.00892		1391.92	0.00133	5328.03	0.0018	419.557	0.0015	1605.15	0.00269	365.044	0.0007	1397.33	0.00113	1376.86	0.0002	5270.38	0.000664562
243.506	0.12392	931.126	0.00408	172.793	0.11577	660.557	0.00892	275.415	0.11577	797.318	0.00686	208.513	0.16693	925.15	0.00892		1393.37	0.00178	5333.56	0.0018	419.993	0.0015	1606.82	0.00269	365.423	0.0005	1398.78	0.00113	1378.29	0.0001	5275.85	0.000664562
243.759	0.13934	932.091	0.00407	172.972	0.11687	661.242	0.00891	275.7	0.11687	798.145	0.00685	208.73	0.16051	926.11	0.00891		1394.81	0.00133	5339.1	0.0018	420.429	0.00301	1608.49	0.00269	365.803	0.0003	1400.23	0.00113	1379.72	0.0006	5281.32	0.000664562
244.012	0.12798	933.057	0.00406	173.151	0.10805	661.927	0.00891	275.986	0.10805	798.972	0.00684	208.946	0.16693	927.069	0.00891		1396.26	0.00178	5344.63	0.0018	420.864	0.00188	1610.15	0.00269	366.182	0.0005	1401.68	0.00113	1381.15	0.0004	5286.8	0.000664562
244.264	0.13014	934.023	0.00406	173.331	0.09372	662.613	0.00891	276.272	0.09372	799.799	0.00682	209.162	0.16212	928.029	0.00891		1397.7	0.00133	5350.16	0.0018	421.3	0.00226	1611.82	0.00269	366.561	0.0008	1403.13	0.00113	1382.58	0.0005	5292.27	0.000664562
244.517	0.12716	934.989	0.00405	173.51	0.10474	663.298	0.00891	276.558	0.10474	800.626	0.00681	209.378	0.15008	928.989	0.00891		1399.15	0.00267	5355.69	0.0018	421.736	0.00113	1613.49	0.00269	366.94	0.0006	1404.58	0.00113	1384.01	0.0004	5297.74	0.000664562
244.769	0.13366	935.955	0.00405	173.689	0.11577	663.983	0.00891	276.843	0.11577	801.453	0.0068	209.595	0.1549	929.948	0.00891		1400.59	0.00178	5361.23	0.0018	422.171	0.00263	1615.15	0.00269	367.319	0.0003	1406.03	0.00113	1385.44	0.0004	5303.22	0.000664562
245.022	0.13366	936.921	0.00404	173.868	0.10364	664.668	0.0089	277.129	0.10364	802.28	0.00679	209.811	0.18138	930.908	0.0089		1402.04	0.00133	5366.76	0.0018	422.607	0.00301	1616.82	0.00269	367.698	0.0004	1407.48	0.00113	1386.87	0.0003	5308.69	0.000664562
245.275	0.14205	937.887	0.00404	174.048	0.11246	665.354	0.0089	277.415	0.11246	803.107	0.00678	210.027	0.16934	931.868	0.0089		1403.48	0.00222	5372.29	0.0018	423.043	0.00226	1618.49	0.00269	368.077	0.0005	1408.94	0.00113	1388.3	0.0003	5314.16	0.000664562
245.527	0.13555	938.853	0.00403	174.227	0.09482	666.039	0.0089	277.7	0.09482	803.934	0.00676	210.244	0.13965	932.827	0.0089		1404.93	0.00133	5377.83	0.0018	423.478	0.00339	1620.15	0.00269	368.456	0.001	1410.39	0.00113	1389.73	0.0005	5319.63	0.000664562
245.78	0.13312	939.819	0.00403	174.406	0.09482	666.724	0.0089	277.986	0.09482	804.762	0.00675	210.46	0.16132	933.787	0.0089		1406.37	0.00222	5383.36	0.0018	423.914	0.00489	1621.82	0.00269	368.835	0.001	1411.84	0.00113	1391.16	0.0003	5325.11	0.000664562
246.032	0.14313	940.785	0.00402	174.585	0.09041	667.409	0.00889	278.272	0.09041	805.589	0.00674	210.676	0.14848	934.747	0.00889		1407.82	0.00133	5388.89	0.0018	424.35	0.000752445	1623.49	0.00269	369.214	0.0006	1413.29	0.00113	1392.59	0.0007	5330.58	0.000664562
246.285	0.1204	941.75	0.00402	174.765	0.1323	668.094	0.00889	278.558	0.1323	806.416	0.00673	210.893	0.16533	935.707	0.00889		1409.27	0.00178	5394.42	0.0018	424.785	0.00263	1625.16	0.00269	369.593	0.0008	1414.74	0.00113	1394.02	0	5336.05	0.000664562
246.538	0.13907	942.716	0.00401	174.944	0.09151	668.78	0.00889	278.843	0.09151	807.243	0.00672	211.109	0.17657	936.666	0.00889		1410.71	0.00133	5399.96	0.0018	425.221	0.00113	1626.82	0.00269	369.972	0.0005	1416.19	0.00113	1395.45	0.0003	5341.53	0.000664562
246.79	0.12771	943.682	0.004	175.123	0.09923	669.465	0.00889	279.129	0.09923	808.07	0.00671	211.325	0.16453	937.626	0.00889		1412.16	0.00222	5405.49	0.0018	425.657	0.00226	1628.49	0.00269	370.351	0.0008	1417.64	0.00113	1396.88	0.0006	5347	0.000664562
247.043	0.12933	944.648	0.004	175.302	0.12238	670.15	0.00888	279.415	0.12238	808.897	0.00669	211.541	0.14526	938.586	0.00888		1413.6	0.00222	5411.02	0.0018	426.093	0.00226	1630.16	0.00269	370.73	0.0007	1419.09	0.00113	1398.31	0.0006	5352.47	0.000664562
247.295	0.125	945.614	0.00399	175.482	0.10695	670.835	0.00888	279.7	0.10695	809.724	0.00668	211.758	0.17014	939.545	0.00888		1415.05	0.00267	5416.55	0.0018	426.528	0.00263	1631.82	0.00269	371.11	0.0006	1420.54	0.00113	1399.74	0.0004	5357.94	0.000664562
247.548	0.12662	946.58	0.00399	175.661	0.11687	671.521	0.00888	279.986	0.11687	810.551	0.00667	211.974	0.15008	940.505	0.00888		1416.49	0.00267	5422.09	0.0018	426.964	0.0015	1633.49	0.00269	371.489	0.0003	1421.99	0.00113	1401.16	0.0003	5363.42	0.000664562
247.801	0.12906	947.546	0.00398	175.84	0.10584	672.206	0.00888	280.272	0.10584	811.378	0.00666	212.19	0.18539	941.465	0.00888		1417.94	0.00133	5427.62	0.0018	427.4	0.00301	1635.16	0.00269	371.868	0.0004	1423.45	0.00113	1402.59	0.0003	5368.89	0.000664562
248.053	0.13853	948.512	0.00398	176.019	0.11136	672.891	0.00888	280.557	0.11136	812.205	0.00665	212.407	0.15409	942.424	0.00888		1419.38	0.000888889	5433.15	0.0018	427.835	0.00263	1636.82	0.00269	372.247	0.0006	1424.9	0.00113	1404.02	0.0005	5374.36	0.000664562
248.306	0.13663	949.478	0.00397	176.199	0.11356	673.576	0.00887	280.843	0.11356	813.033	0.00664	212.623	0.16693	943.384	0.00887		1420.83	0.00222	5438.69	0.0018	428.271	0.00226	1638.49	0.00269	372.626	0.0004	1426.35	0.00113	1405.45	0.0003	5379.84	0.000664562
248.558	0.12148	950.444	0.00397	176.378	0.11797	674.261	0.00887	281.129	0.11797	813.86	0.00663	212.839	0.14446	944.344	0.00887		1422.27	0.00178	5444.22	0.0018	428.707	0.00188	1640.16	0.00269	373.005	0.0001	1427.8	0.00113	1406.88	0.001	5385.31	0.000664562
248.811	0.13853	951.409	0.00396	176.557	0.09482	674.947	0.00887	281.414	0.09482	814.687	0.00662	213.055	0.16292	945.303	0.00887		1423.72	0.000888889	5449.75	0.0018	429.142	0.000752445	1641.82	0.00269	373.384	0.0007	1429.25	0.00113	1408.31	0.0005	5390.78	0.000664562
249.064	0.12825	952.375	0.00396	176.736	0.11907	675.632	0.00887	281.7	0.11907	815.514	0.00661	213.272	0.15811	946.263	0.00887		1425.16	0.000444444	5455.28	0.0018	429.578	0.00376	1643.49	0.00269	373.763	0.0005	1430.7	0.00113	1409.74	0.0004	5396.25	0.000664562
249.316	0.14367	953.341	0.00395	176.916	0.09041	676.317	0.00887	281.986	0.09041	816.341	0.0066	213.488	0.17255	947.223	0.00887		1426.61	0.000888889	5460.82	0.0018	430.014	0.00226	1645.16	0.00269	374.142	0.0007	1432.15	0.00113	1411.17	0.0005	5401.73	0.000664562
249.569	0.125	954.307	0.00395	177.095	0.11356	677.002	0.00886	282.272	0.11356	817.168	0.00659	213.704	0.15169	948.183	0.00886		1428.06	0.00267	5466.35	0.0018	430.449	0.00339	1646.82	0.00269	374.521	0.0006	1433.6	0.00113	1412.6	0.0004	5407.2	0.000664562
249.821	0.12635	955.273	0.00394	177.274	0.11136	677.688	0.00886	282.557	0.11136	817.995	0.00657	213.921	0.16774	949.142	0.00886		1429.5	0.00133	5471.88	0.0018	430.885	0.000752445	1648.49	0.00269	374.9	0.0011	1435.05	0.00113	1414.03	0.001	5412.67	0.000664562
250.074	0.12256	956.239	0.00394	177.453	0.09813	678.373	0.00886	282.843	0.09813	818.822	0.00656	214.137	0.13162	950.102	0.00886		1430.95	0.00267	5477.41	0.0018	431.321	0.000376223	1650.16	0.00269	375.279	0.0004	1436.5	0.00113	1415.46	0.0004	5418.15	0.000664562
250.327	0.13095	957.205	0.00393	177.633	0.09151	679.058	0.00886	283.129	0.09151	819.649	0.00655	214.353	0.16774	951.062	0.00886		1432.39	0.00222	5482.95	0.0018	431.756	0.00113	1651.82	0.00269	375.658	0.0009	1437.96	0.00113	1416.89	0.0006	5423.62	0.000664562
250.579	0.1204	958.171	0.00393	177.812	0.10584	679.743	0.00886	283.414	0.10584	820.476	0.00654	214.57	0.16693	952.021	0.00886		1433.84	0.00178	5488.48	0.0018	432.192	0.00263	1653.49	0.00269	376.037	0.0009	1439.41	0.00113	1418.32	0.0008	5429.09	0.000664562
250.832	0.12635	959.137	0.00392	177.991	0.10254	680.428	0.00885	283.7	0.10254	821.303	0.00653	214.786	0.16693	952.981	0.00885		1435.28	0.000888889	5494.01	0.0018	432.628	0.00263	1655.16	0.00269	376.417	0.0004	1440.86	0.00113	1419.75	0.0002	5434.56	0.000664562
251.084	0.11715	960.103	0.00392	178.17	0.10033	681.114	0.00885	283.986	0.10033	822.131	0.00652	215.002	0.15088	953.941	0.00885		1436.73	0.00222	5499.55	0.0018	433.063	0.00263	1656.82	0.00269	376.796	0.0009	1442.31	0.00113	1421.18	0.0009	5440.04	0.000664562
251.337	0.12662	961.068	0.00392	178.35	0.10033	681.799	0.00885	284.272	0.10033	822.958	0.00651	215.219	0.16132	954.9	0.00885		1438.17	0.000888889	5505.08	0.0018	433.499	0.000376223	1658.49	0.00269	377.175	0.0006	1443.76	0.00113	1422.61	0.0001	5445.51	0.000664562
251.59	0.12635	962.034	0.00391	178.529	0.09372	682.484	0.00885	284.557	0.09372	823.785	0.0065	215.435	0.17496	955.86	0.00885		1439.62	0.00222	5510.61	0.0018	433.935	0.00188	1660.16	0.00269	377.554	0.0004	1445.21	0.00113	1424.04	0.0003	5450.98	0.000664562
251.842	0.13041	963	0.00391	178.708	0.10364	683.169	0.00885	284.843	0.10364	824.612	0.00649	215.651	0.16613	956.82	0.00885		1441.06	0.00267	5516.14	0.0018	434.37	0.00301	1661.83	0.00269	377.933	0.0008	1446.66	0.00113	1425.47	0.001	5456.46	0.000664562
252.095	0.11986	963.966	0.0039	178.887	0.09702	683.855	0.00884	285.129	0.09702	825.439	0.00648	215.867	0.13884	957.78	0.00884		1442.51	0.00133	5521.68	0.0018	434.806	0.0015	1663.49	0.00269	378.312	0.0007	1448.11	0.00113	1426.9	0.0004	5461.93	0.000664562
252.347	0.11093	964.932	0.0039	179.067	0.09261	684.54	0.00884	285.414	0.09261	826.266	0.00647	216.084	0.16693	958.739	0.00884		1443.95	0.000444444	5527.21	0.0018	435.242	0.00263	1665.16	0.00269	378.691	0.0007	1449.56	0.00113	1428.33	0.0004	5467.4	0.000664562
252.6	0.13339			179.246	0.09151			285.7	0.09151			216.3	0.16453				1445.4	0.00356			435.677	0.00226			379.07	0.0008			1429.76	0.0003
252.853	0.13203			179.425	0.10033			285.986	0.10033			216.516	0.1549				1446.85	0.00178			436.113	0.00414			379.449	0.0012			1431.19	0.0003
253.105	0.11688			179.604	0.10254			286.271	0.10254			216.733	0.15169				1448.29	0.00133			436.549	0.00263			379.828	0.0002			1432.62	0.0004
253.358	0.12527			179.784	0.086			286.557	0.086			216.949	0.16693				1449.74	0.00178			436.984	0.00263			380.207	0.0006			1434.05	0.0006
253.61	0.12987			179.963	0.10254			286.843	0.10254			217.165	0.16693				1451.18	0.00133			437.42	0.00263			380.586	0.0007			1435.48	0.0005
253.863	0.11147			180.142	0.09813			287.128	0.09813			217.381	0.14205				1452.63	0.00178			437.856	0.00113			380.965	0.0005			1436.91	0.0009
254.116	0.12554			180.321	0.07938			287.414	0.07938			217.598	0.15249				1454.07	0.00222			438.291	0.00188			381.344	0.0006			1438.34	0.0007
254.368	0.13176			180.501	0.07718			287.7	0.07718			217.814	0.16613				1455.52	0.00178			438.727	0.0015			381.723	0.0006			1439.77	0.0005
254.621	0.11824			180.68	0.09923			287.986	0.09923			218.03	0.14607				1456.96	0			439.163	0.00188			382.103	0.0011			1441.2	0.0002
254.873	0.1342			180.859	0.11246			288.271	0.11246			218.247	0.14286				1458.41	0.00222			439.599	0.0015			382.482	0.0005			1442.63	0.0003
255.126	0.12175			181.038	0.10254			288.557	0.10254			218.463	0.15169				1459.85	0.000888889			440.034	0.00451			382.861	0.0003			1444.06	0.0006
255.379	0.12311			181.218	0.11356			288.843	0.11356			218.679	0.13965				1461.3	0.000444444			440.47	0.00113			383.24	0.0004			1445.49	0.0004
255.631	0.12554			181.397	0.10254			289.128	0.10254			218.896	0.1549				1462.74	0.00222			440.906	0.00226			383.619	0.0008			1446.92	0.0005
255.884	0.11932			181.576	0.10254			289.414	0.10254			219.112	0.16854				1464.19	0.00133			441.341	0.00226			383.998	0.0004			1448.35	0.0004
256.136	0.13041			181.755	0.09592			289.7	0.09592			219.328	0.1573				1465.64	0.00311			441.777	0.00226			384.377	0.0006			1449.78	0.0008
256.389	0.12256			181.935	0.11356			289.986	0.11356			219.544	0.14607				1467.08	0.00222			442.213	0.00301			384.756	0.0003			1451.21	0.0003
256.642	0.125			182.114	0.09702			290.271	0.09702			219.761	0.13644				1468.53	0.000888889			442.648	0.000376223			385.135	0.0008			1452.64	0.0002
256.894	0.12175			182.293	0.09702			290.557	0.09702			219.977	0.14607				1469.97	0.00133			443.084	0.000752445			385.514	0.001			1454.07	0.0001
257.147	0.12581			182.472	0.10033			290.843	0.10033			220.193	0.15169				1471.42	0.00133			443.52	0.00226			385.893	0.0006			1455.5	0.0006
257.399	0.11661			182.652	0.11356			291.128	0.11356			220.41	0.15169				1472.86	0.000888889			443.955	0.00339			386.272	0.0004			1456.93	0.0004
257.652	0.11824			182.831	0.09261			291.414	0.09261			220.626	0.17014				1474.31	0.00222			444.391	0.000752445			386.651	0.0007			1458.36	0.0004
257.905	0.11905			183.01	0.11466			291.7	0.11466			220.842	0.14767				1475.75	0.000888889			444.827	0.00226			387.03	0.001			1459.78	0.0003
258.157	0.1158			183.189	0.10143			291.985	0.10143			221.059	0.14848				1477.2	0.00178			445.262	0.00263			387.41	0.0009			1461.21	0.0004
258.41	0.10606			183.368	0.11577			292.271	0.11577			221.275	0.15008				1478.64	0.00178			445.698	0.0015			387.789	0.0002			1462.64	0.0005
258.662	0.11499			183.548	0.07828			292.557	0.07828			221.491	0.15329				1480.09	0.00133			446.134	0.0015			388.168	0.0005			1464.07	0.0004
258.915	0.12662			183.727	0.09482			292.842	0.09482			221.708	0.16934				1481.54	0			446.569	0.00188			388.547	0.0008			1465.5	0.0003
259.168	0.11391			183.906	0.09151			293.128	0.09151			221.924	0.14526				1482.98	0.00222			447.005	0.000752445			388.926	0.0008			1466.93	0.0004
259.42	0.1131			184.085	0.09702			293.414	0.09702			222.14	0.16453				1484.43	0.000444444			447.441	0.00113			389.305	0.0002			1468.36	0.0006
259.673	0.11472			184.265	0.09041			293.7	0.09041			222.356	0.14526				1485.87	0.00133			447.876	0.00263			389.684	0.0008			1469.79	0.0004
259.925	0.12338			184.444	0.10584			293.985	0.10584			222.573	0.16051				1487.32	0.000888889			448.312	0.00226			390.063	0.0008			1471.22	0.0003
260.178	0.1131			184.623	0.10695			294.271	0.10695			222.789	0.14607				1488.76	0.00178			448.748	0.00301			390.442	0.0016			1472.65	0.0007
260.431	0.11499			184.802	0.09261			294.557	0.09261			223.005	0.14687				1490.21	0.000444444			449.183	0.0015			390.821	0.0003			1474.08	0.0009
260.683	0.11688			184.982	0.0882			294.842	0.0882			223.222	0.13082				1491.65	0.000888889			449.619	0.00113			391.2	0.0004			1475.51	0.0001
260.936	0.12311			185.161	0.10474			295.128	0.10474			223.438	0.13162				1493.1	0.00222			450.055	0.00188			391.579	0.0003			1476.94	0.0006
261.188	0.11824			185.34	0.09702			295.414	0.09702			223.654	0.13644				1494.54	0.00311			450.49	0.00226			391.958	0.0003			1478.37	0.0006
261.441	0.11201			185.519	0.09482			295.7	0.09482			223.87	0.14045				1495.99	0.00222			450.926	0.00188			392.337	0.0005			1479.8	0.0004
261.694	0.10958			185.699	0.09372			295.985	0.09372			224.087	0.16051				1497.43	0.00178			451.362	0.00376			392.717	0.0004			1481.23	0.0005
261.946	0.12229			185.878	0.07938			296.271	0.07938			224.303	0.17496				1498.88	0.000444444			451.797	0.00301			393.096	0.0005			1482.66	0.0005
262.199	0.11391			186.057	0.086			296.557	0.086			224.519	0.1565				1500.33	0.00267			452.233	0.00188			393.475	0.0005			1484.09	0.0005
262.451	0.11661			186.236	0.10033			296.842	0.10033			224.736	0.15088				1501.77	0.00267			452.669	0.0015			393.854	0.0005			1485.52	0.0007
262.704	0.10606			186.416	0.09482			297.128	0.09482			224.952	0.14446				1503.22	0.000888889			453.105	0			394.233	0.0011			1486.95	0.0004
262.957	0.10741			186.595	0.09813			297.414	0.09813			225.168	0.14767				1504.66	0.00267			453.54	0.00113			394.612	0.0008			1488.38	0.0004
263.209	0.1204			186.774	0.0849			297.699	0.0849			225.385	0.14848				1506.11	0.00222			453.976	0.00339			394.991	0.0004			1489.81	0.0001
263.462	0.11553			186.953	0.09813			297.985	0.09813			225.601	0.14286				1507.55	0.000888889			454.412	0.00339			395.37	0.0008			1491.24	0.0004
263.714	0.10931			187.133	0.10143			298.271	0.10143			225.817	0.15169				1509	0.00178			454.847	0.00113			395.749	0.0007			1492.67	0.0004
263.967	0.11824			187.312	0.10143			298.557	0.10143			226.034	0.15249				1510.44	0.00178			455.283	0.00226			396.128	0.0008			1494.1	0.0003
264.22	0.11959			187.491	0.09592			298.842	0.09592			226.25	0.1252				1511.89	0.000888889			455.719	0.0015			396.507	0.0011			1495.53	0.0003
264.472	0.10958			187.67	0.09482			299.128	0.09482			226.466	0.14848				1513.33	0.000444444			456.154	0.00263			396.886	0.0007			1496.96	0.0002
264.725	0.11824			187.85	0.09151			299.414	0.09151			226.682	0.13483				1514.78	0.000888889			456.59	0.00188			397.265	0.0004			1498.39	0.0005
264.977	0.10714			188.029	0.09151			299.699	0.09151			226.899	0.14286				1516.22	0.00133			457.026	0.00188			397.644	0.0006			1499.82	0.0006
265.23	0.11201			188.208	0.10143			299.985	0.10143			227.115	0.13884				1517.67	0.00222			457.461	0.0015			398.024	0.0008			1501.25	0.0006
265.483	0.10687			188.387	0.08931			300.271	0.08931			227.331	0.15329				1519.12	0.00356			457.897	0.00188			398.403	0.0007			1502.68	0.0004
265.735	0.11878			188.567	0.06836			300.556	0.06836			227.548	0.14286				1520.56	0.00178			458.333	0.0015			398.782	0.0003			1504.11	0.0001
265.988	0.10606			188.746	0.08049			300.842	0.08049			227.764	0.13804				1522.01	0.00222			458.768	0.00188			399.161	0.0005			1505.54	0.0004
266.24	0.11824			188.925	0.08379			301.128	0.08379			227.98	0.1252				1523.45	0.00133			459.204	0.00188			399.54	0.0006			1506.97	0.0005
266.493	0.1085			189.104	0.09261			301.413	0.09261			228.196	0.15249				1524.9	0.00222			459.64	0.00301			399.919	0.0008			1508.4	0.0005
266.746	0.11201			189.284	0.10254			301.699	0.10254			228.413	0.15249				1526.34	0.00133			460.075	0.0015			400.298	0.0005			1509.83	0.0003
266.998	0.12311			189.463	0.0882			301.985	0.0882			228.629	0.14366				1527.79	0.00267			460.511	0.00226			400.677	0.0013			1511.26	0.0006
267.251	0.10417			189.642	0.0849			302.271	0.0849			228.845	0.12841				1529.23	0			460.947	0.00188			401.056	0.0003			1512.69	0.0006
267.503	0.11255			189.821	0.09261			302.556	0.09261			229.062	0.13403				1530.68	0.000444444			461.382	0.00226			401.435	0.0005			1514.12	0.0001
267.756	0.11878			190.001	0.10254			302.842	0.10254			229.278	0.13002				1532.12	0.00267			461.818	0.0015			401.814	0.0009			1515.55	0.0005
268.009	0.10931			190.18	0.08931			303.128	0.08931			229.494	0.13563				1533.57	0.00133			462.254	0.00113			402.193	0.0008			1516.98	0.0006
268.261	0.11174			190.359	0.08269			303.413	0.08269			229.711	0.14928				1535.01	0.00267			462.689	0.000376223			402.572	0.0004			1518.41	0.0005
268.514	0.10904			190.538	0.0871			303.699	0.0871			229.927	0.15329				1536.46	0.00178			463.125	0.00188			402.951	0.0003			1519.83	0.0002
268.766	0.11445			190.718	0.06284			303.985	0.06284			230.143	0.13644				1537.91	0.00222			463.561	0.00188			403.33	0.0008			1521.26	0.0005
269.019	0.12311			190.897	0.09482			304.271	0.09482			230.359	0.1236				1539.35	0.000888889			463.996	0.00188			403.71	0.0007			1522.69	0.0004
269.272	0.10877			191.076	0.10033			304.556	0.10033			230.576	0.13002				1540.8	0.00133			464.432	0.0015			404.089	0.0004			1524.12	0.0009
269.524	0.11012			191.255	0.08049			304.842	0.08049			230.792	0.15008				1542.24	0.00222			464.868	0.00113			404.468	0.0006			1525.55	0.0002
269.777	0.11364			191.435	0.09151			305.128	0.09151			231.008	0.14767				1543.69	0.00133			465.303	0.00113			404.847	0.0012			1526.98	0.0006
270.029	0.11418			191.614	0.06615			305.413	0.06615			231.225	0.12681				1545.13	0.000888889			465.739	0.0015			405.226	0.0006			1528.41	0.0001
270.282	0.10985			191.793	0.09372			305.699	0.09372			231.441	0.14045				1546.58	0.00222			466.175	0.00188			405.605	0.0005			1529.84	0.0004
270.535	0.1204			191.972	0.09041			305.985	0.09041			231.657	0.14526				1548.02	0.00222			466.611	0.000752445			405.984	0.0003			1531.27	0.0004
270.787	0.10525			192.152	0.0882			306.27	0.0882			231.874	0.14125				1549.47	0.00222			467.046	0.0015			406.363	0.0008			1532.7	0.0005
271.04	0.10525			192.331	0.0882			306.556	0.0882			232.09	0.14526				1550.91	0.00311			467.482	0.0015			406.742	0.0007			1534.13	0.0002
271.292	0.1085			192.51	0.08269			306.842	0.08269			232.306	0.14928				1552.36	0.000888889			467.918	0.00226			407.121	0.0002			1535.56	0.0006
271.545	0.1112			192.689	0.086			307.127	0.086			232.523	0.14446				1553.81	0.000888889			468.353	0.00188			407.5	0.0009			1536.99	0.0005
271.798	0.10525			192.869	0.0882			307.413	0.0882			232.739	0.14446				1555.25	0.000888889			468.789	0.00188			407.879	0.0004			1538.42	0.0004
272.05	0.11607			193.048	0.07718			307.699	0.07718			232.955	0.12841				1556.7	0			469.225	0.00301			408.258	0.0006			1539.85	0.0004
272.303	0.11039			193.227	0.07938			307.985	0.07938			233.171	0.15088				1558.14	0.00133			469.66	0.00188			408.637	0.0007			1541.28	0.0005
272.555	0.10552			193.406	0.0882			308.27	0.0882			233.388	0.14928				1559.59	0.00267			470.096	0.00113			409.017	0.0001			1542.71	0.0002
272.808	0.10931			193.585	0.07497			308.556	0.07497			233.604	0.13804				1561.03	0.00133			470.532	0.00301			409.396	0.0006			1544.14	0
273.061	0.11201			193.765	0.08159			308.842	0.08159			233.82	0.15329				1562.48	0.000888889			470.967	0.0015			409.775	0.001			1545.57	0.0005
273.313	0.10579			193.944	0.086			309.127	0.086			234.037	0.13563				1563.92	0.00178			471.403	0.00301			410.154	0.0007			1547	0.0004
273.566	0.10633			194.123	0.08931			309.413	0.08931			234.253	0.13804				1565.37	0.000888889			471.839	0.00113			410.533	0.0006			1548.43	0.0003
273.818	0.10038			194.302	0.08931			309.699	0.08931			234.469	0.1573				1566.81	0.000444444			472.274	0.00188			410.912	0.0005			1549.86	0.0006
274.071	0.10281			194.482	0.06946			309.985	0.06946			234.685	0.13483				1568.26	0.000888889			472.71	0.00188			411.291	0.0009			1551.29	0.0007
274.324	0.11147			194.661	0.09261			310.27	0.09261			234.902	0.13965				1569.7	0.000444444			473.146	0.00339			411.67	0.0009			1552.72	0.0006
274.576	0.11039			194.84	0.09482			310.556	0.09482			235.118	0.13002				1571.15	0.000888889			473.581	0.0015			412.049	0.001			1554.15	0.0007
274.829	0.10958			195.019	0.10364			310.842	0.10364			235.334	0.13724				1572.6	0.000444444			474.017	0.00263			412.428	0.0005			1555.58	0.0001
275.081	0.1039			195.199	0.08049			311.127	0.08049			235.551	0.13965				1574.04	0.00222			474.453	0.00226			412.807	0.0009			1557.01	0.0005
275.334	0.10823			195.378	0.08159			311.413	0.08159			235.767	0.16132				1575.49	0.000888889			474.888	0.00226			413.186	0.0007			1558.44	0.001
275.587	0.10741			195.557	0.09702			311.699	0.09702			235.983	0.14607				1576.93	0.000444444			475.324	0.00188			413.565	0.0008			1559.87	0.0003
275.839	0.10065			195.736	0.07828			311.984	0.07828			236.2	0.13162				1578.38	0.000888889			475.76	0.000752445			413.944	0.0008			1561.3	0.0002
276.092	0.11093			195.916	0.08049			312.27	0.08049			236.416	0.12681				1579.82	0.00178			476.195	0.000752445			414.324	0.0005			1562.73	0.0002
276.344	0.10768			196.095	0.0882			312.556	0.0882			236.632	0.14687				1581.27	0.00178			476.631	0.00226			414.703	0.0004			1564.16	0.0003
[truncated: 2,726 more rows]

## Sheet: Figure 5g
without Bi
[truncated: 132 more rows]

## Sheet: Figure 5h
with Bi
[truncated: 133 more rows]

[truncated: 16 more sheets:  Figure 6, Fig S1, Fig S3, Fig S5, Fig S6, Fig S7, Fig S9, Fig S10, Fig S11, Fig S12, FigS 13, Fig S15, Fig S16, Fig S17, Fig S18, Fig S19]
